# Supplementary material for: Structural insights into p300 regulation and acetylation-dependent genome organisation
Source: Nat Commun. 2022 Dec 15;13:7759. doi: 10.1038/s41467-022-35375-2 (PMC9755262; doi:10.1038/s41467-022-35375-2)
Supplement: Supplementary file 4 — Supplementary Data 1 [file 41467_2022_35375_MOESM4_ESM.xls]

## Sheet: NCP_interprotein_crosslinks
Rank	Id	Protein1	Protein2	Type	XLType	Spectrum	AbsPos1	AbsPos2	deltaAA	Annotation	Smallest_dist[euklid]	Mr	Mz	z	Error_rel[ppm]	Error_abs[ppm]	nseen	MatchOdds	wmatchoddssum	wmatchoddsmean	Xcorrx	Xcorrb	TIC	TicA	TicB	WTIC	intsum	lApS	seriesscore	deltaS	ld-Score	fdr
1	LLGNVTIAQGGVLPNIHQNLLPKK-FQKSTELLIR-a23-b3	His6_H2A	His_H3	xlink	inter-protein xl	Lara_210622_P1690_MR_ZI_Xlink_DSS_NCP_fr1_R1.24070.24070.5_Lara_210622_P1690_MR_ZI_Xlink_DSS_NCP_fr1_R1.24049.24049.5	142	76	66	Lara_210622_P1690_MR_ZI_Xlink_DSS_NCP_fr1_R1_matched		3908.26	782.659	5	-1.5	1.5	2	9.72	3.5	7	0.31	0.29	0.54	0.46	0.08	0.08	1107	-0.00655	12.1	0.76	47.21	0
1	AVLKSFLESVIR-DIKLAR-a4-b3	His6_H4	His_H3	xlink	inter-protein xl	Lara_210622_P1690_MR_ZI_Xlink_DSS_NCP_fr2_R2.29236.29236.4_Lara_210622_P1690_MR_ZI_Xlink_DSS_NCP_fr2_R2.29231.29231.4	79	145	66	Lara_210622_P1690_MR_ZI_Xlink_DSS_NCP_fr2_R2_matched		2213.31	554.336	4	-1.6	1.6	1	11.07	3.78	7.57	0.44	0.62	0.49	0.38	0.11	0.08	505	-0.00828	35.1	0.49	46.15	0
1	AGSAAKASQSR-KQLASK-a6-b1	His6_H2A	His_H3	xlink	inter-protein xl	Lara_210622_P1690_MR_ZI_Xlink_DSS_NCP_fr2_R1.04667.04667.3_Lara_210622_P1690_MR_ZI_Xlink_DSS_NCP_fr2_R1.04574.04574.3	36	38	2	Lara_210622_P1690_MR_ZI_Xlink_DSS_NCP_fr2_R1_matched		1844.01	615.678	3	-1.3	1.3	2	9.75	4.43	8.86	0.67	0.39	0.5	0.45	0.05	0.08	855	-0.00655	40.1	0	45.64	0
1	RKTVTSLDVVYALK-EIAQDFKTDLR-a2-b7	His6_H4	His_H3	xlink	inter-protein xl	Lara_210622_P1690_MR_ZI_Xlink_DSS_NCP_fr2_R1.27991.27991.5_Lara_210622_P1690_MR_ZI_Xlink_DSS_NCP_fr2_R1.27967.27967.5	99	99	0	Lara_210622_P1690_MR_ZI_Xlink_DSS_NCP_fr2_R1_matched		3064.67	613.942	5	-2.5	2.5	3	9.2	3.99	7.98	0.2	0.39	0.53	0.46	0.07	0.09	928	-0.00828	18.5	0.82	44.7	0
1	AGSAAKASQSR-TKQTAR-a6-b2	His6_H2A	His_H3	xlink	inter-protein xl	Lara_210622_P1690_MR_ZI_Xlink_DSS_NCP_fr3_R2.02793.02793.3_Lara_210622_P1690_MR_ZI_Xlink_DSS_NCP_fr3_R2.02729.02729.3	36	24	12	Lara_210622_P1690_MR_ZI_Xlink_DSS_NCP_fr3_R2_matched		1873.99	625.672	3	-2.1	2.1	3	9.68	4.5	9.01	0.63	0.4	0.61	0.55	0.05	0.09	795	-0.00655	39.7	0	44.62	0
1	AGSAAKASQSR-KSAPSTGGVK-a6-b1	His6_H2A	His_H3	xlink	inter-protein xl	Lara_210622_P1690_MR_ZI_Xlink_DSS_NCP_fr2_R2.05365.05365.3_Lara_210622_P1690_MR_ZI_Xlink_DSS_NCP_fr2_R2.05267.05267.3	36	47	11	Lara_210622_P1690_MR_ZI_Xlink_DSS_NCP_fr2_R2_matched		2101.11	701.377	3	-1.9	1.9	1	8.66	4.48	8.96	0.62	0.24	0.55	0.39	0.15	0.1	1043	-0.00655	26.4	0.86	43.83	0
1	AVLKSFLESVIR-SAKATK-a4-b3	His6_H4	His6_H2A	xlink	inter-protein xl	Lara_210622_P1690_MR_ZI_Xlink_DSS_NCP_fr2_R1.28628.28628.4_Lara_210622_P1690_MR_ZI_Xlink_DSS_NCP_fr2_R1.28619.28619.4	79	146	67	Lara_210622_P1690_MR_ZI_Xlink_DSS_NCP_fr2_R1_matched		2103.22	526.814	4	-2.6	2.6	2	8.8	3.68	7.36	0.29	0.51	0.4	0.4	0.01	0.06	782	-0.00441	17.5	0.33	43.64	0
1	ATKASQEL-TKQTAR-a3-b2	His6_H2A	His_H3	xlink	inter-protein xl	Lara_210622_P1690_MR_ZI_Xlink_DSS_NCP_fr3_R2.07331.07331.3_Lara_210622_P1690_MR_ZI_Xlink_DSS_NCP_fr3_R2.07221.07221.3	149	24	125	Lara_210622_P1690_MR_ZI_Xlink_DSS_NCP_fr3_R2_matched		1687.91	563.644	3	-1.4	1.4	7	9.23	4.26	8.52	0.56	0.49	0.35	0.29	0.06	0.06	710	-0.00655	31.5	0	43.59	0
1	KPASKAPAEK-GGKAGSAAK-a5-b3	H2B	His6_H2A	xlink	inter-protein xl	Lara_210622_P1690_MR_ZI_Xlink_DSS_NCP_fr2_R1.02754.02754.4_Lara_210622_P1690_MR_ZI_Xlink_DSS_NCP_fr2_R1.02722.02722.4	12	30	18	Lara_210622_P1690_MR_ZI_Xlink_DSS_NCP_fr2_R1_matched		1909.06	478.273	4	-2	2	2	9.82	3.97	7.94	0.27	0.46	0.4	0.06	0.34	0.07	690	-0.00533	15.8	0.79	43.1	0
1	SAKAGLTFPVGR-AVTKYSSSTQA-a3-b4	His6_H2A	H2B	xlink	inter-protein xl	Lara_210622_P1690_MR_ZI_Xlink_DSS_NCP_fr3_R1.14697.14697.3_Lara_210622_P1690_MR_ZI_Xlink_DSS_NCP_fr3_R1.14648.14648.3	44	124	80	Lara_210622_P1690_MR_ZI_Xlink_DSS_NCP_fr3_R1_matched		2482.3	828.441	3	-2.6	2.6	5	8.99	3.29	6.59	0.34	0.36	0.47	0.27	0.2	0.08	867	-0.00533	26.8	0	42.94	0
1	KQLASK-SAKATK-a1-b3	His_H3	His6_H2A	xlink	inter-protein xl	Lara_210622_P1690_MR_ZI_Xlink_DSS_NCP_fr4_R1.03320.03320.3_Lara_210622_P1690_MR_ZI_Xlink_DSS_NCP_fr4_R1.03270.03270.3	38	146	108	Lara_210622_P1690_MR_ZI_Xlink_DSS_NCP_fr4_R1_matched		1415.83	472.952	3	-2.2	2.2	5	11.49	4.61	9.22	0.57	0.27	0.34	0.15	0.18	0.06	673	-0.00655	63.2	0.73	42.73	0
1	ETYSSYIYKVLK-GGKAGSAAK-a9-b3	H2B	His6_H2A	xlink	inter-protein xl	Lara_210622_P1690_MR_ZI_Xlink_DSS_NCP_fr4_R1.12737.12737.3_Lara_210622_P1690_MR_ZI_Xlink_DSS_NCP_fr4_R1.12713.12713.3	47	30	17	Lara_210622_P1690_MR_ZI_Xlink_DSS_NCP_fr4_R1_matched		2376.25	793.092	3	-2.3	2.3	1	8.73	3.42	6.84	0.52	0.23	0.55	0.51	0.04	0.09	992	-0.00533	22.7	0.89	42.4	0
1	AVLKSFLESVIR-TKQTAR-a4-b2	His6_H4	His_H3	xlink	inter-protein xl	Lara_210622_P1690_MR_ZI_Xlink_DSS_NCP_fr2_R2.28485.28485.4_Lara_210622_P1690_MR_ZI_Xlink_DSS_NCP_fr2_R2.28484.28484.4	79	24	55	Lara_210622_P1690_MR_ZI_Xlink_DSS_NCP_fr2_R2_matched		2202.27	551.575	4	-1.8	1.8	5	9.02	3	6	0.39	0.66	0.48	0.45	0.03	0.07	433	-0.00828	29.5	0.86	41.6	0
1	FQKSTELLIR-SAKATK-a3-b3	His_H3	His6_H2A	xlink	inter-protein xl	Lara_210622_P1690_MR_ZI_Xlink_DSS_NCP_fr3_R1.12464.12464.4_Lara_210622_P1690_MR_ZI_Xlink_DSS_NCP_fr3_R1.12397.12397.4	76	146	70	Lara_210622_P1690_MR_ZI_Xlink_DSS_NCP_fr3_R1_matched		1976.13	495.04	4	-1.3	1.3	4	9.5	4.28	8.56	0.26	0.36	0.4	0.35	0.05	0.06	683	-0.00655	25.1	0.3	40.23	0
1	AGSAAKASQSR-AVTKYSSSTQA-a6-b4	His6_H2A	H2B	xlink	inter-protein xl	Lara_210622_P1690_MR_ZI_Xlink_DSS_NCP_fr3_R2.07054.07054.3_Lara_210622_P1690_MR_ZI_Xlink_DSS_NCP_fr3_R2.06996.06996.3	36	124	88	Lara_210622_P1690_MR_ZI_Xlink_DSS_NCP_fr3_R2_matched		2312.16	771.726	3	-2.2	2.2	4	9.9	3.36	6.73	0.53	0.29	0.41	0.12	0.3	0.07	675	-0.00533	26.7	0	40.05	0
1	DIKLAR-SAKATK-a3-b3	His_H3	His6_H2A	xlink	inter-protein xl	Lara_210622_P1690_MR_ZI_Xlink_DSS_NCP_fr4_R2.05547.05547.3_Lara_210622_P1690_MR_ZI_Xlink_DSS_NCP_fr4_R2.05485.05485.3	145	146	1	Lara_210622_P1690_MR_ZI_Xlink_DSS_NCP_fr4_R2_matched		1456.86	486.627	3	-2.6	2.6	5	11.31	3.05	6.11	0.54	0.39	0.68	0.62	0.06	0.12	346	-0.00655	45.8	0	39.81	0
1	NDDELNKLLGNVTIAQGGVLPNIHQNLLPK-DIKLAR-a7-b3	His6_H2A	His_H3	xlink	inter-protein xl	Lara_210622_P1690_MR_ZI_Xlink_DSS_NCP_fr1_R1.24793.24793.4_Lara_210622_P1690_MR_ZI_Xlink_DSS_NCP_fr1_R1.24781.24781.4	119	145	26	Lara_210622_P1690_MR_ZI_Xlink_DSS_NCP_fr1_R1_matched		4089.26	1023.32	4	-0.9	0.9	1	8.48	2.25	4.49	0.38	0.56	0.42	0.4	0.02	0.05	502	-0.00655	16.9	0	39.36	0
1	AVLKSFLESVIR-STGGKAPR-a4-b5	His6_H4	His_H3	xlink	inter-protein xl	Lara_210622_P1690_MR_ZI_Xlink_DSS_NCP_fr2_R2.28614.28614.4_Lara_210622_P1690_MR_ZI_Xlink_DSS_NCP_fr2_R2.28608.28608.4	79	34	45	Lara_210622_P1690_MR_ZI_Xlink_DSS_NCP_fr2_R2_matched		2271.29	568.83	4	-2.7	2.7	1	9.33	3.27	6.54	0.3	0.49	0.46	0.33	0.13	0.08	484	-0.00828	24.9	0.4	39.35	0
1	ETYSSYIYKVLK-AGSAAKASQSR-a9-b6	H2B	His6_H2A	xlink	inter-protein xl	Lara_210622_P1690_MR_ZI_Xlink_DSS_NCP_fr4_R2.12566.12566.4_Lara_210622_P1690_MR_ZI_Xlink_DSS_NCP_fr4_R2.12549.12549.4	47	36	11	Lara_210622_P1690_MR_ZI_Xlink_DSS_NCP_fr4_R2_matched		2663.38	666.852	4	-2	2	3	7.9	3.1	6.2	0.25	0.21	0.48	0.43	0.05	0.08	971	-0.00533	20.5	0.47	39.25	0
1	KETYSSYIYKVLK-AGSAAKASQSR-a10-b6	H2B	His6_H2A	xlink	inter-protein xl	Lara_210622_P1690_MR_ZI_Xlink_DSS_NCP_fr2_R1.22448.22448.4_Lara_210622_P1690_MR_ZI_Xlink_DSS_NCP_fr2_R1.22392.22392.4	47	36	11	Lara_210622_P1690_MR_ZI_Xlink_DSS_NCP_fr2_R1_matched		2791.47	698.876	4	-1.7	1.7	2	10.69	3.16	6.31	0.39	0.28	0.4	0.1	0.29	0.08	560	-0.00533	22.9	0.61	39.03	0
1	AVLKSFLESVIR-KQLASK-a4-b1	His6_H4	His_H3	xlink	inter-protein xl	Lara_210622_P1690_MR_ZI_Xlink_DSS_NCP_fr2_R2.28733.28733.4_Lara_210622_P1690_MR_ZI_Xlink_DSS_NCP_fr2_R2.28731.28731.4	79	38	41	Lara_210622_P1690_MR_ZI_Xlink_DSS_NCP_fr2_R2_matched		2172.28	544.079	4	-2.4	2.4	1	9.04	3	6	0.39	0.54	0.44	0.42	0.02	0.06	440	-0.00828	32.8	0.42	38.98	0
1	KPASKAPAEK-TKQTAR-a5-b2	H2B	His_H3	xlink	inter-protein xl	Lara_210622_P1690_MR_ZI_Xlink_DSS_NCP_fr2_R1.02653.02653.4_Lara_210622_P1690_MR_ZI_Xlink_DSS_NCP_fr2_R1.02605.02605.4	12	24	12	Lara_210622_P1690_MR_ZI_Xlink_DSS_NCP_fr2_R1_matched		1867.05	467.77	4	-1.8	1.8	1	10.33	4.06	8.12	0.27	0.45	0.34	0.15	0.19	0.07	405	-0.01001	20.6	0.8	38.87	0
1	SAKAGLTFPVGR-DIKLAR-a3-b3	His6_H2A	His_H3	xlink	inter-protein xl	Lara_210622_P1690_MR_ZI_Xlink_DSS_NCP_fr2_R2.24953.24953.4_Lara_210622_P1690_MR_ZI_Xlink_DSS_NCP_fr2_R2.24904.24904.4	44	145	101	Lara_210622_P1690_MR_ZI_Xlink_DSS_NCP_fr2_R2_matched		2055.18	514.803	4	-2.3	2.3	1	10.14	3.18	6.37	0.32	0.34	0.39	0.27	0.12	0.07	507	-0.00655	15.6	0	38.09	0
1	APAEKKPAAK-FQKSTELLIR-a5-b3	H2B	His_H3	xlink	inter-protein xl	Lara_210622_P1690_MR_ZI_Xlink_DSS_NCP_fr2_R2.16965.16965.5_Lara_210622_P1690_MR_ZI_Xlink_DSS_NCP_fr2_R2.16844.16844.5	17	76	59	Lara_210622_P1690_MR_ZI_Xlink_DSS_NCP_fr2_R2_matched		2381.36	477.281	5	-1.8	1.8	2	9.45	3.96	7.93	0.17	0.31	0.35	0.12	0.23	0.06	646	-0.01001	10.2	0.56	38.07	0
1	AVLKSFLESVIR-KDIKLAR-a4-b1	His6_H4	His_H3	xlink	inter-protein xl	Lara_210622_P1690_MR_ZI_Xlink_DSS_NCP_fr2_R2.28571.28571.4_Lara_210622_P1690_MR_ZI_Xlink_DSS_NCP_fr2_R2.28565.28565.4	79	142	63	Lara_210622_P1690_MR_ZI_Xlink_DSS_NCP_fr2_R2_matched		2341.41	586.36	4	-1.3	1.3	1	8.37	2.9	5.81	0.37	0.53	0.48	0.38	0.1	0.08	463	-0.00828	23.4	0.89	38.03	0
1	VLKQTHPDTGISQK-TKQTAR-a3-b2	H2B	His_H3	xlink	inter-protein xl	Lara_210622_P1690_MR_ZI_Xlink_DSS_NCP_fr2_R1.06973.06973.5_Lara_210622_P1690_MR_ZI_Xlink_DSS_NCP_fr2_R1.06864.06864.5	50	24	26	Lara_210622_P1690_MR_ZI_Xlink_DSS_NCP_fr2_R1_matched		2392.3	479.469	5	-1.4	1.4	2	9.03	3.12	6.24	0.2	0.43	0.39	0.29	0.1	0.07	511	-0.01001	14.1	0.45	37.54	0
1	KSTGGK-RGGVKR-a1-b5	His_H3	His6_H4	xlink	inter-protein xl	Lara_210622_P1690_MR_ZI_Xlink_DSS_NCP_fr3_R2.02223.02223.3_Lara_210622_P1690_MR_ZI_Xlink_DSS_NCP_fr3_R2.02211.02211.3	29	64	35	Lara_210622_P1690_MR_ZI_Xlink_DSS_NCP_fr3_R2_matched		1385.81	462.943	3	-2.5	2.5	2	8	3.79	7.58	0.32	0.39	0.32	0.21	0.11	0.06	643	-0.00828	35.4	0	37.1	0
1	AVTKYSSSTQA-GGKAGSAAK-a4-b3	H2B	His6_H2A	xlink	inter-protein xl	Lara_210622_P1690_MR_ZI_Xlink_DSS_NCP_fr3_R2.06921.06921.3_Lara_210622_P1690_MR_ZI_Xlink_DSS_NCP_fr3_R2.06864.06864.3	124	30	94	Lara_210622_P1690_MR_ZI_Xlink_DSS_NCP_fr3_R2_matched		2025.04	676.02	3	-1	1	3	9.12	2.88	5.75	0.45	0.37	0.36	0.29	0.06	0.06	513	-0.00533	38	0	37.1	0
1	ETYSSYIYKVLK-SAKAGLTFPVGR-a9-b3	H2B	His6_H2A	xlink	inter-protein xl	Lara_210622_P1690_MR_ZI_Xlink_DSS_NCP_fr2_R1.28457.28457.4_Lara_210622_P1690_MR_ZI_Xlink_DSS_NCP_fr2_R1.28465.28465.4	47	44	3	Lara_210622_P1690_MR_ZI_Xlink_DSS_NCP_fr2_R1_matched		2833.52	709.388	4	-1.4	1.4	1	7.87	3.24	6.48	0.23	0.23	0.42	0.29	0.13	0.08	837	-0.00533	21.4	0.52	37.08	0
1	SAKATK-TKQTAR-a3-b2	His6_H2A	His_H3	xlink	inter-protein xl	Lara_210622_P1690_MR_ZI_Xlink_DSS_NCP_fr3_R2.02359.02359.3_Lara_210622_P1690_MR_ZI_Xlink_DSS_NCP_fr3_R2.02334.02334.3	146	24	122	Lara_210622_P1690_MR_ZI_Xlink_DSS_NCP_fr3_R2_matched		1445.82	482.947	3	-2.4	2.4	1	11.13	3.37	6.74	0.56	0.35	0.4	0.11	0.29	0.07	280	-0.00655	39.6	0.6	36.85	0
1	SAKAGLTFPVGR-KSTISAR-a3-b1	His6_H2A	H2B	xlink	inter-protein xl	Lara_210622_P1690_MR_ZI_Xlink_DSS_NCP_fr2_R1.20186.20186.4_Lara_210622_P1690_MR_ZI_Xlink_DSS_NCP_fr2_R1.20100.20100.4	44	90	46	Lara_210622_P1690_MR_ZI_Xlink_DSS_NCP_fr2_R1_matched		2102.18	526.553	4	-1.6	1.6	5	7.89	3.73	7.47	0.22	0.28	0.32	0.26	0.06	0.05	765	-0.00533	16.1	0.37	36.51	0
1	DNIQGITKPAIR-SAKAGLTFPVGR-a8-b3	His6_H4	His6_H2A	xlink	inter-protein xl	Lara_210622_P1690_MR_ZI_Xlink_DSS_NCP_fr2_R2.27424.27424.4_Lara_210622_P1690_MR_ZI_Xlink_DSS_NCP_fr2_R2.27372.27372.4	51	44	7	Lara_210622_P1690_MR_ZI_Xlink_DSS_NCP_fr2_R2_matched		2665.49	667.38	4	-0.7	0.7	1	7.77	3.39	6.78	0.24	0.27	0.37	0.3	0.08	0.07	768	-0.00441	18.6	0	36.41	0
1	GGKGLGK-RVTIQKK-a3-b6	His6_H4	His_H3	xlink	inter-protein xl	Lara_210622_P1690_MR_ZI_Xlink_DSS_NCP_fr2_R1.08977.08977.4_Lara_210622_P1690_MR_ZI_Xlink_DSS_NCP_fr2_R1.08826.08826.4	28	141	113	Lara_210622_P1690_MR_ZI_Xlink_DSS_NCP_fr2_R1_matched		1624.99	407.257	4	-2.3	2.3	2	9.33	3.55	7.11	0.29	0.38	0.44	0.4	0.03	0.08	457	-0.00828	34.2	0.91	36.4	0
1	AEKKPASK-KQLASK-a3-b1	H2B	His_H3	xlink	inter-protein xl	Lara_210622_P1690_MR_ZI_Xlink_DSS_NCP_fr2_R1.03239.03239.4_Lara_210622_P1690_MR_ZI_Xlink_DSS_NCP_fr2_R1.03175.03175.4	7	38	31	Lara_210622_P1690_MR_ZI_Xlink_DSS_NCP_fr2_R1_matched		1668.97	418.251	4	-2	2	1	10.03	4.79	9.58	0.29	0.31	0.31	0.21	0.1	0.05	468	-0.01001	36.5	0.59	36.32	0
1	LLGNVTIAQGGVLPNIHQNLLPKK-YKPGTVALR-a23-b2	His6_H2A	His_H3	xlink	inter-protein xl	Lara_210622_P1690_MR_ZI_Xlink_DSS_NCP_fr1_R1.23595.23595.5_Lara_210622_P1690_MR_ZI_Xlink_DSS_NCP_fr1_R1.23559.23559.5	142	62	80	Lara_210622_P1690_MR_ZI_Xlink_DSS_NCP_fr1_R1_matched		3678.13	736.634	5	-0.7	0.7	1	8.42	2.22	4.45	0.14	0.4	0.42	0.26	0.15	0.08	543	-0.00655	10.8	0.46	36.26	0
1	ATKASQEL-STGGKAPR-a3-b5	His6_H2A	His_H3	xlink	inter-protein xl	Lara_210622_P1690_MR_ZI_Xlink_DSS_NCP_fr3_R1.08188.08188.3_Lara_210622_P1690_MR_ZI_Xlink_DSS_NCP_fr3_R1.08133.08133.3	149	34	115	Lara_210622_P1690_MR_ZI_Xlink_DSS_NCP_fr3_R1_matched		1756.93	586.65	3	-2.3	2.3	4	8.63	3.66	7.33	0.44	0.2	0.45	0.32	0.13	0.08	696	-0.00655	22.7	0	35.92	0
1	DSVTYTEHAKR-TKQTAR-a10-b2	His6_H4	His_H3	xlink	inter-protein xl	Lara_210622_P1690_MR_ZI_Xlink_DSS_NCP_fr2_R1.06184.06184.4_Lara_210622_P1690_MR_ZI_Xlink_DSS_NCP_fr2_R1.06099.06099.4	97	24	73	Lara_210622_P1690_MR_ZI_Xlink_DSS_NCP_fr2_R1_matched		2147.09	537.781	4	-1.6	1.6	2	8.82	3.7	7.4	0.32	0.29	0.38	0.26	0.11	0.07	598	-0.00828	20.5	0	35.87	0
1	RFQKSTELLIR-RGGVKR-a4-b5	His_H3	His6_H4	xlink	inter-protein xl	Lara_210622_P1690_MR_ZI_Xlink_DSS_NCP_fr2_R2.15215.15215.4_Lara_210622_P1690_MR_ZI_Xlink_DSS_NCP_fr2_R2.15113.15113.4	76	64	12	Lara_210622_P1690_MR_ZI_Xlink_DSS_NCP_fr2_R2_matched		2199.29	550.83	4	-2.7	2.7	3	9.15	3.79	7.58	0.19	0.2	0.25	0.17	0.08	0.05	690	-0.00828	25.4	0.57	35.85	0
1	AVLKSFLESVIR-KDIKLAR-a4-b4	His6_H4	His_H3	xlink	inter-protein xl	Lara_210622_P1690_MR_ZI_Xlink_DSS_NCP_fr2_R1.28615.28615.4_Lara_210622_P1690_MR_ZI_Xlink_DSS_NCP_fr2_R1.28600.28600.4	79	145	66	Lara_210622_P1690_MR_ZI_Xlink_DSS_NCP_fr2_R1_matched		2341.41	586.36	4	-0.7	0.7	1	8.16	2.76	5.52	0.32	0.44	0.45	0.43	0.02	0.07	482	-0.00828	19.7	0.37	35.71	0
1	DNIQGITKPAIR-STGGKAPR-a8-b5	His6_H4	His_H3	xlink	inter-protein xl	Lara_210622_P1690_MR_ZI_Xlink_DSS_NCP_fr2_R1.17007.17007.4_Lara_210622_P1690_MR_ZI_Xlink_DSS_NCP_fr2_R1.16855.16855.4	51	34	17	Lara_210622_P1690_MR_ZI_Xlink_DSS_NCP_fr2_R1_matched		2235.23	559.815	4	-1.6	1.6	1	8.37	4.11	8.22	0.28	0.31	0.42	0.34	0.09	0.07	595	-0.00828	16.8	0	35.35	0
1	LLGNVTIAQGGVLPNIHQNLLPKK-RGGVKR-a23-b5	His6_H2A	His6_H4	xlink	inter-protein xl	Lara_210622_P1690_MR_ZI_Xlink_DSS_NCP_fr2_R2.26290.26290.5_Lara_210622_P1690_MR_ZI_Xlink_DSS_NCP_fr2_R2.26243.26243.5	142	64	78	Lara_210622_P1690_MR_ZI_Xlink_DSS_NCP_fr2_R2_matched		3345.97	670.201	5	-2.3	2.3	2	7.32	2.44	4.89	0.33	0.29	0.56	0.55	0.01	0.07	708	-0.00441	10.2	0	35.06	0
1	LILPGELAKHAVSEGTR-TKQTAR-a9-b2	H2B	His_H3	xlink	inter-protein xl	Lara_210622_P1690_MR_ZI_Xlink_DSS_NCP_fr3_R2.14565.14565.5_Lara_210622_P1690_MR_ZI_Xlink_DSS_NCP_fr3_R2.14538.14538.5	112	24	88	Lara_210622_P1690_MR_ZI_Xlink_DSS_NCP_fr3_R2_matched		2631.47	527.301	5	-2.3	2.3	3	10.5	1.39	2.78	0.19	0.3	0.85	0.83	0.02	0.11	333	-0.01001	13.7	0.53	34.94	0
1	GGKAGSAAK-KTSTSTDGK-a3-b1	His6_H2A	H2B	xlink	inter-protein xl	Lara_210622_P1690_MR_ZI_Xlink_DSS_NCP_fr2_R2.02416.02416.3_Lara_210622_P1690_MR_ZI_Xlink_DSS_NCP_fr2_R2.02407.02407.3	30	23	7	Lara_210622_P1690_MR_ZI_Xlink_DSS_NCP_fr2_R2_matched		1806.93	603.317	3	-2.4	2.4	2	8.58	3.51	7.03	0.28	0.33	0.35	0.14	0.22	0.06	523	-0.00533	22.2	0.7	34.78	0
1	AVTKYSSSTQA-DSVTYTEHAKR-a4-b10	H2B	His6_H4	xlink	inter-protein xl	Lara_210622_P1690_MR_ZI_Xlink_DSS_NCP_fr2_R1.12275.12275.3_Lara_210622_P1690_MR_ZI_Xlink_DSS_NCP_fr2_R1.12194.12194.3	124	97	27	Lara_210622_P1690_MR_ZI_Xlink_DSS_NCP_fr2_R1_matched		2585.26	862.759	3	-2.5	2.5	2	7.89	3.29	6.58	0.61	0.11	0.35	0.28	0.07	0.06	808	-0.00673	21.7	0.85	34.71	0
1	SAKAGLTFPVGR-KLPFQR-a3-b1	His6_H2A	His_H3	xlink	inter-protein xl	Lara_210622_P1690_MR_ZI_Xlink_DSS_NCP_fr2_R1.26172.26172.4_Lara_210622_P1690_MR_ZI_Xlink_DSS_NCP_fr2_R1.26111.26111.4	44	84	40	Lara_210622_P1690_MR_ZI_Xlink_DSS_NCP_fr2_R1_matched		2128.21	533.061	4	-2	2	1	6.69	2.89	5.77	0.17	0.32	0.22	0.15	0.07	0.04	708	-0.00655	10.4	0.74	33.65	0
1	ATKASQEL-RVTIQKK-a3-b6	His6_H2A	His_H3	xlink	inter-protein xl	Lara_210622_P1690_MR_ZI_Xlink_DSS_NCP_fr4_R1.07071.07071.3_Lara_210622_P1690_MR_ZI_Xlink_DSS_NCP_fr4_R1.07029.07029.3	149	141	8	Lara_210622_P1690_MR_ZI_Xlink_DSS_NCP_fr4_R1_matched		1856.07	619.698	3	-0.8	0.8	6	8.21	3.2	6.4	0.4	0.28	0.32	0.28	0.04	0.06	536	-0.00655	32.5	0.88	33.59	0.021
1	SAKAGLTFPVGR-KSTGGK-a3-b1	His6_H2A	His_H3	xlink	inter-protein xl	Lara_210622_P1690_MR_ZI_Xlink_DSS_NCP_fr2_R1.17270.17270.4_Lara_210622_P1690_MR_ZI_Xlink_DSS_NCP_fr2_R1.17126.17126.4	44	29	15	Lara_210622_P1690_MR_ZI_Xlink_DSS_NCP_fr2_R1_matched		1917.06	480.274	4	-2.3	2.3	1	8.47	2.45	4.9	0.23	0.4	0.33	0.32	0.02	0.05	395	-0.00655	13.2	0	33.58	0.021
1	LILPGELAKHAVSEGTR-EIAQDFKTDLR-a9-b7	H2B	His_H3	xlink	inter-protein xl	Lara_210622_P1690_MR_ZI_Xlink_DSS_NCP_fr2_R2.28085.28085.4_Lara_210622_P1690_MR_ZI_Xlink_DSS_NCP_fr2_R2.28069.28069.4	112	99	13	Lara_210622_P1690_MR_ZI_Xlink_DSS_NCP_fr2_R2_matched		3262.75	816.695	4	-2	2	2	8.14	2.15	4.3	0.24	0.32	0.36	0.05	0.31	0.08	494	-0.01001	17.4	0.72	33.3	0.043
1	TVTSLDVVYALKR-LAAYNKK-a12-b6	His6_H4	H2B	xlink	inter-protein xl	Lara_210622_P1690_MR_ZI_Xlink_DSS_NCP_fr2_R2.27938.27938.4_Lara_210622_P1690_MR_ZI_Xlink_DSS_NCP_fr2_R2.27924.27924.4	111	89	22	Lara_210622_P1690_MR_ZI_Xlink_DSS_NCP_fr2_R2_matched		2408.36	603.099	4	-1.8	1.8	4	8.31	1.9	3.79	0.52	0.36	0.59	0.57	0.02	0.09	383	-0.00673	21.4	0.41	33.27	0.041
1	AVTKYSSSTQA-KQLASK-a4-b1	H2B	His_H3	xlink	inter-protein xl	Lara_210622_P1690_MR_ZI_Xlink_DSS_NCP_fr2_R1.11436.11436.3_Lara_210622_P1690_MR_ZI_Xlink_DSS_NCP_fr2_R1.11245.11245.3	124	38	86	Lara_210622_P1690_MR_ZI_Xlink_DSS_NCP_fr2_R1_matched		1953.04	652.021	3	-1.3	1.3	1	8.87	2.55	5.1	0.51	0.2	0.27	0.25	0.02	0.04	536	-0.01001	27.9	0	33.11	0.04
1	STGGKAPR-SAKATK-a5-b3	His_H3	His6_H2A	xlink	inter-protein xl	Lara_210622_P1690_MR_ZI_Xlink_DSS_NCP_fr3_R2.02944.02944.4_Lara_210622_P1690_MR_ZI_Xlink_DSS_NCP_fr3_R2.02896.02896.4	34	146	112	Lara_210622_P1690_MR_ZI_Xlink_DSS_NCP_fr3_R2_matched		1514.84	379.717	4	-2.5	2.5	2	9.59	2.08	4.16	0.21	0.28	0.45	0.39	0.06	0.07	248	-0.00655	26.6	0	30.81	0.049

## Sheet: NCP_intraprotein_crosslinks
Rank	Id	Protein1	Protein2	Type	XLType	Spectrum	AbsPos1	AbsPos2	deltaAA	Annotation	Smallest_dist[euklid]	Mr	Mz	z	Error_rel[ppm]	Error_abs[ppm]	nseen	MatchOdds	wmatchoddssum	wmatchoddsmean	Xcorrx	Xcorrb	TIC	TicA	TicB	WTIC	intsum	lApS	seriesscore	deltaS	ld-Score	fdr
1	STGGKAPR-DIKLAR-a5-b3	His_H3	His_H3	xlink	intra-protein xl	Lara_210622_P1690_MR_ZI_Xlink_DSS_NCP_fr3_R1.08242.08242.4_Lara_210622_P1690_MR_ZI_Xlink_DSS_NCP_fr3_R1.08212.08212.4	34	145	111	Lara_210622_P1690_MR_ZI_Xlink_DSS_NCP_fr3_R1_matched		1624.92	407.239	4	-0.9	0.9	2	11.12	5.57	11.14	0.36	0.45	0.58	0.26	0.32	0.11	663	-1.55293	28.5	0	45.71	0
1	KPASKAPAEK-KPAAKK-a5-b5	H2B	H2B	xlink	intra-protein xl	Lara_210622_P1690_MR_ZI_Xlink_DSS_NCP_fr4_R2.02140.02140.3_Lara_210622_P1690_MR_ZI_Xlink_DSS_NCP_fr4_R2.02131.02131.3	12	22	10	Lara_210622_P1690_MR_ZI_Xlink_DSS_NCP_fr4_R2_matched		1805.08	602.7	3	-0.7	0.7	3	10.94	5.06	10.13	0.55	0.33	0.4	0.2	0.19	0.08	775	-1.73173	26.1	0.87	44.8	0
1	DIKLAR-VTIQKK-a3-b5	His_H3	His_H3	xlink	intra-protein xl	Lara_210622_P1690_MR_ZI_Xlink_DSS_NCP_fr3_R1.10573.10573.3_Lara_210622_P1690_MR_ZI_Xlink_DSS_NCP_fr3_R1.10925.10925.3	145	141	4	Lara_210622_P1690_MR_ZI_Xlink_DSS_NCP_fr3_R1_matched		1567.96	523.662	3	-1.9	1.9	29	10.61	4.34	8.68	0.71	0.33	0.62	0.31	0.3	0.11	739	-1.55293	41.7	0	44.44	0
1	EIAQDFKTDLR-KLPFQR-a7-b1	His_H3	His_H3	xlink	intra-protein xl	Lara_210622_P1690_MR_ZI_Xlink_DSS_NCP_fr2_R1.26166.26166.4_Lara_210622_P1690_MR_ZI_Xlink_DSS_NCP_fr2_R1.26061.26061.4	99	84	15	Lara_210622_P1690_MR_ZI_Xlink_DSS_NCP_fr2_R1_matched		2260.22	566.062	4	-2	2	1	7.66	4.35	8.7	0.25	0.48	0.45	0.34	0.11	0.08	967	-1.55293	17.4	0.49	44.34	0
1	DIKLAR-TKQTAR-a3-b2	His_H3	His_H3	xlink	intra-protein xl	Lara_210622_P1690_MR_ZI_Xlink_DSS_NCP_fr4_R2.05565.05565.3_Lara_210622_P1690_MR_ZI_Xlink_DSS_NCP_fr4_R2.05513.05513.3	145	24	121	Lara_210622_P1690_MR_ZI_Xlink_DSS_NCP_fr4_R2_matched		1555.9	519.642	3	-2.2	2.2	6	11.43	5.14	10.29	0.57	0.4	0.47	0.27	0.2	0.09	544	-1.55293	56.9	0	43.44	0
1	AEKKPASK-KPAAKK-a3-b5	H2B	H2B	xlink	intra-protein xl	Lara_210622_P1690_MR_ZI_Xlink_DSS_NCP_fr2_R2.02107.02107.3_Lara_210622_P1690_MR_ZI_Xlink_DSS_NCP_fr2_R2.02095.02095.3	7	22	15	Lara_210622_P1690_MR_ZI_Xlink_DSS_NCP_fr2_R2_matched		1636.98	546.669	3	-2	2	4	11.51	4.48	8.96	0.59	0.36	0.63	0.22	0.41	0.12	533	-1.73173	49.6	0	43.02	0
1	DIKLAR-KQLASK-a3-b1	His_H3	His_H3	xlink	intra-protein xl	Lara_210622_P1690_MR_ZI_Xlink_DSS_NCP_fr3_R2.09325.09325.3_Lara_210622_P1690_MR_ZI_Xlink_DSS_NCP_fr3_R2.09258.09258.3	145	38	107	Lara_210622_P1690_MR_ZI_Xlink_DSS_NCP_fr3_R2_matched		1525.92	509.647	3	-1.7	1.7	3	10.78	3.77	7.54	0.63	0.42	0.6	0.53	0.07	0.11	477	-1.55293	51.4	0	41.86	0
1	VLKQTHPDTGISQK-KETYSSYIYK-a3-b1	H2B	H2B	xlink	intra-protein xl	Lara_210622_P1690_MR_ZI_Xlink_DSS_NCP_fr2_R2.15829.15829.4_Lara_210622_P1690_MR_ZI_Xlink_DSS_NCP_fr2_R2.15768.15768.4	50	38	12	Lara_210622_P1690_MR_ZI_Xlink_DSS_NCP_fr2_R2_matched		2969.53	743.391	4	-2.1	2.1	5	7.79	3.25	6.49	0.15	0.35	0.41	0.07	0.34	0.08	975	-1.73173	20.9	0	41.77	0
1	AGSAAKASQSR-AGSAAKASQSR-a6-b6	His6_H2A	His6_H2A	xlink	intra-protein xl	Lara_210622_P1690_MR_ZI_Xlink_DSS_NCP_fr2_R2.03182.03182.3_Lara_210622_P1690_MR_ZI_Xlink_DSS_NCP_fr2_R2.03124.03124.3	36	36	0	Lara_210622_P1690_MR_ZI_Xlink_DSS_NCP_fr2_R2_matched		2203.13	735.384	3	-1.4	1.4	1	11.49	5.75	11.5	0.4	0.21	0.45	0.22	0.22	0.08	680	-2.09641	53.7	0	41.44	0
1	KQLASK-TKQTAR-a1-b2	His_H3	His_H3	xlink	intra-protein xl	Lara_210622_P1690_MR_ZI_Xlink_DSS_NCP_fr3_R2.03901.03901.4_Lara_210622_P1690_MR_ZI_Xlink_DSS_NCP_fr3_R2.03767.03767.4	38	24	14	Lara_210622_P1690_MR_ZI_Xlink_DSS_NCP_fr3_R2_matched		1514.88	379.726	4	-2.2	2.2	6	10.49	3.88	7.77	0.43	0.56	0.42	0.1	0.32	0.08	375	-1.55293	36.1	0.62	41.34	0
1	KSAPSTGGVK-KQLASK-a1-b1	His_H3	His_H3	xlink	intra-protein xl	Lara_210622_P1690_MR_ZI_Xlink_DSS_NCP_fr3_R1.06369.06369.4_Lara_210622_P1690_MR_ZI_Xlink_DSS_NCP_fr3_R1.06332.06332.4	47	38	9	Lara_210622_P1690_MR_ZI_Xlink_DSS_NCP_fr3_R1_matched		1741.99	436.505	4	-3.6	3.6	5	10.49	2.12	4.23	0.3	0.57	0.49	0.47	0.03	0.07	373	-1.55293	29.1	0.55	41.24	0
1	ETYSSYIYKVLK-AVTKYSSSTQA-a9-b4	H2B	H2B	xlink	intra-protein xl	Lara_210622_P1690_MR_ZI_Xlink_DSS_NCP_fr2_R2.28038.28038.3_Lara_210622_P1690_MR_ZI_Xlink_DSS_NCP_fr2_R2.28016.28016.3	47	124	77	Lara_210622_P1690_MR_ZI_Xlink_DSS_NCP_fr2_R2_matched		2772.41	925.143	3	-1.5	1.5	2	9.14	4.23	8.46	0.54	0.09	0.33	0.15	0.18	0.06	1061	-1.73173	24.3	0.62	41.24	0
1	RKTVTSLDVVYALK-GGKGLGK-a2-b3	His6_H4	His6_H4	xlink	intra-protein xl	Lara_210622_P1690_MR_ZI_Xlink_DSS_NCP_fr2_R1.23637.23637.4_Lara_210622_P1690_MR_ZI_Xlink_DSS_NCP_fr2_R1.23612.23612.4	99	28	71	Lara_210622_P1690_MR_ZI_Xlink_DSS_NCP_fr2_R1_matched		2345.37	587.35	4	-0.1	0.1	1	8.26	3.57	7.13	0.38	0.34	0.38	0.35	0.03	0.06	844	-1.89507	19.3	0.43	40.45	0
1	IATEASKLAAYNK-IATEASKLAAYNK-a7-b7	H2B	H2B	xlink	intra-protein xl	Lara_210622_P1690_MR_ZI_Xlink_DSS_NCP_fr2_R2.22432.22432.4_Lara_210622_P1690_MR_ZI_Xlink_DSS_NCP_fr2_R2.22339.22339.4	83	83	0	Lara_210622_P1690_MR_ZI_Xlink_DSS_NCP_fr2_R2_matched		2895.55	724.896	4	-1.7	1.7	4	11.29	4.05	8.11	0.21	0.23	0.32	0.16	0.16	0.06	635	-1.73173	38.8	0	39.94	0
1	KQLASK-KSTGGK-a1-b1	His_H3	His_H3	xlink	intra-protein xl	Lara_210622_P1690_MR_ZI_Xlink_DSS_NCP_fr2_R2.03486.03486.3_Lara_210622_P1690_MR_ZI_Xlink_DSS_NCP_fr2_R2.03411.03411.3	38	29	9	Lara_210622_P1690_MR_ZI_Xlink_DSS_NCP_fr2_R2_matched		1387.8	463.608	3	-3	3	2	9.02	4.54	9.09	0.22	0.4	0.26	0.18	0.08	0.05	648	-1.55293	43.1	0	39.1	0
1	YKPGTVALR-KLPFQR-a2-b1	His_H3	His_H3	xlink	intra-protein xl	Lara_210622_P1690_MR_ZI_Xlink_DSS_NCP_fr2_R2.20968.20968.4_Lara_210622_P1690_MR_ZI_Xlink_DSS_NCP_fr2_R2.20903.20903.4	62	84	22	Lara_210622_P1690_MR_ZI_Xlink_DSS_NCP_fr2_R2_matched		1929.12	483.286	4	-2.8	2.8	1	7.64	3.13	6.26	0.19	0.6	0.47	0.29	0.19	0.09	536	-1.55293	17.7	0.73	39.09	0
1	RVTIQKK-DIKLAR-a6-b3	His_H3	His_H3	xlink	intra-protein xl	Lara_210622_P1690_MR_ZI_Xlink_DSS_NCP_fr2_R2.13188.13188.4_Lara_210622_P1690_MR_ZI_Xlink_DSS_NCP_fr2_R2.13113.13113.4	141	145	4	Lara_210622_P1690_MR_ZI_Xlink_DSS_NCP_fr2_R2_matched		1724.06	432.023	4	-2.9	2.9	19	9.71	2.86	5.73	0.37	0.43	0.73	0.01	0.72	0.14	441	-1.55293	24.5	0.75	39	0
1	KSAPSTGGVK-YKPGTVALR-a1-b2	His_H3	His_H3	xlink	intra-protein xl	Lara_210622_P1690_MR_ZI_Xlink_DSS_NCP_fr3_R2.09840.09840.4_Lara_210622_P1690_MR_ZI_Xlink_DSS_NCP_fr3_R2.09777.09777.4	47	62	15	Lara_210622_P1690_MR_ZI_Xlink_DSS_NCP_fr3_R2_matched		2072.16	519.048	4	-1.5	1.5	6	8.99	2.21	4.42	0.25	0.58	0.41	0.08	0.33	0.08	401	-1.55293	13.8	0.74	38.94	0
1	FQKSTELLIR-KSTGGK-a3-b1	His_H3	His_H3	xlink	intra-protein xl	Lara_210622_P1690_MR_ZI_Xlink_DSS_NCP_fr2_R1.18089.18089.4_Lara_210622_P1690_MR_ZI_Xlink_DSS_NCP_fr2_R1.17965.17965.4	76	29	47	Lara_210622_P1690_MR_ZI_Xlink_DSS_NCP_fr2_R1_matched		1948.09	488.031	4	-2.7	2.7	3	8.01	3.56	7.13	0.3	0.55	0.42	0.41	0.01	0.06	530	-1.55293	25	0.31	38.56	0
1	STGGKAPR-TKQTAR-a5-b2	His_H3	His_H3	xlink	intra-protein xl	Lara_210622_P1690_MR_ZI_Xlink_DSS_NCP_fr3_R2.03023.03023.3_Lara_210622_P1690_MR_ZI_Xlink_DSS_NCP_fr3_R2.02997.02997.3	34	24	10	Lara_210622_P1690_MR_ZI_Xlink_DSS_NCP_fr3_R2_matched		1613.88	538.968	3	-2	2	2	11.24	2.95	5.9	0.55	0.35	0.6	0.48	0.12	0.1	342	-1.55293	51.7	0	38.42	0
1	YKPGTVALR-TKQTAR-a2-b2	His_H3	His_H3	xlink	intra-protein xl	Lara_210622_P1690_MR_ZI_Xlink_DSS_NCP_fr3_R2.08446.08446.4_Lara_210622_P1690_MR_ZI_Xlink_DSS_NCP_fr3_R2.08413.08413.4	62	24	38	Lara_210622_P1690_MR_ZI_Xlink_DSS_NCP_fr3_R2_matched		1845.04	462.269	4	-2.3	2.3	1	8.55	2.1	4.21	0.21	0.62	0.47	0.45	0.03	0.07	377	-1.55293	23.8	0.33	38.37	0
1	RFQKSTELLIR-STGGKAPR-a4-b5	His_H3	His_H3	xlink	intra-protein xl	Lara_210622_P1690_MR_ZI_Xlink_DSS_NCP_fr2_R1.16958.16958.5_Lara_210622_P1690_MR_ZI_Xlink_DSS_NCP_fr2_R1.16842.16842.5	76	34	42	Lara_210622_P1690_MR_ZI_Xlink_DSS_NCP_fr2_R1_matched		2300.29	461.066	5	-2.7	2.7	2	8.53	3.49	6.99	0.3	0.49	0.32	0.27	0.05	0.05	529	-1.55293	15.9	0.57	38.24	0
1	SAPSTGGVKKPHR-TKQTAR-a9-b2	His_H3	His_H3	xlink	intra-protein xl	Lara_210622_P1690_MR_ZI_Xlink_DSS_NCP_fr2_R2.03184.03184.4_Lara_210622_P1690_MR_ZI_Xlink_DSS_NCP_fr2_R2.03150.03150.4	56	24	32	Lara_210622_P1690_MR_ZI_Xlink_DSS_NCP_fr2_R2_matched		2162.19	541.554	4	-2.7	2.7	1	9.84	3.05	6.1	0.34	0.34	0.55	0.37	0.17	0.1	529	-1.55293	26.8	0.35	38.24	0
1	KPASKAPAEK-KPAAKK-a5-b1	H2B	H2B	xlink	intra-protein xl	Lara_210622_P1690_MR_ZI_Xlink_DSS_NCP_fr2_R2.02305.02305.4_Lara_210622_P1690_MR_ZI_Xlink_DSS_NCP_fr2_R2.02284.02284.4	12	18	6	Lara_210622_P1690_MR_ZI_Xlink_DSS_NCP_fr2_R2_matched		1805.08	452.277	4	-1.5	1.5	1	10.16	2.42	4.83	0.37	0.48	0.46	0.35	0.11	0.08	334	-1.73173	16	0.91	38.21	0
1	KETYSSYIYK-LAAYNKK-a1-b6	H2B	H2B	xlink	intra-protein xl	Lara_210622_P1690_MR_ZI_Xlink_DSS_NCP_fr2_R2.17259.17259.4_Lara_210622_P1690_MR_ZI_Xlink_DSS_NCP_fr2_R2.17210.17210.4	38	89	51	Lara_210622_P1690_MR_ZI_Xlink_DSS_NCP_fr2_R2_matched		2225.16	557.298	4	-1.4	1.4	4	9.05	2.48	4.97	0.33	0.53	0.37	0.16	0.21	0.07	381	-1.73173	26.3	0.7	37.82	0
1	APAEKKPAAK-KTSTSTDGKK-a5-b1	H2B	H2B	xlink	intra-protein xl	Lara_210622_P1690_MR_ZI_Xlink_DSS_NCP_fr2_R1.02174.02174.4_Lara_210622_P1690_MR_ZI_Xlink_DSS_NCP_fr2_R1.02172.02172.4	17	23	6	Lara_210622_P1690_MR_ZI_Xlink_DSS_NCP_fr2_R1_matched		2199.21	550.81	4	-1.1	1.1	1	9.79	3.01	6.02	0.31	0.38	0.35	0.12	0.22	0.06	484	-1.73173	16	0.8	37.74	0
1	KDIKLAR-KQLASK-a4-b1	His_H3	His_H3	xlink	intra-protein xl	Lara_210622_P1690_MR_ZI_Xlink_DSS_NCP_fr2_R1.09101.09101.4_Lara_210622_P1690_MR_ZI_Xlink_DSS_NCP_fr2_R1.08946.08946.4	145	38	107	Lara_210622_P1690_MR_ZI_Xlink_DSS_NCP_fr2_R1_matched		1654.01	414.511	4	-1.6	1.6	2	10.44	4.62	9.25	0.34	0.27	0.26	0.13	0.13	0.05	512	-1.55293	33.4	0.63	37.02	0
1	FQKSTELLIR-KSAPSTGGVK-a3-b1	His_H3	His_H3	xlink	intra-protein xl	Lara_210622_P1690_MR_ZI_Xlink_DSS_NCP_fr4_R2.09929.09929.4_Lara_210622_P1690_MR_ZI_Xlink_DSS_NCP_fr4_R2.09884.09884.4	76	47	29	Lara_210622_P1690_MR_ZI_Xlink_DSS_NCP_fr4_R2_matched		2302.29	576.58	4	-1.1	1.1	1	7.64	3	5.99	0.24	0.44	0.33	0.21	0.12	0.06	612	-1.55293	17	0.62	36.89	0
1	DNIQGITKPAIR-GLGKGGAK-a8-b4	His6_H4	His6_H4	xlink	intra-protein xl	Lara_210622_P1690_MR_ZI_Xlink_DSS_NCP_fr2_R1.19427.19427.3_Lara_210622_P1690_MR_ZI_Xlink_DSS_NCP_fr2_R1.19332.19332.3	51	32	19	Lara_210622_P1690_MR_ZI_Xlink_DSS_NCP_fr2_R1_matched		2149.22	717.414	3	-2.3	2.3	1	7.37	3.1	6.2	0.64	0.2	0.51	0.48	0.02	0.08	841	-1.89507	15	0	36.55	0
1	RFQKSTELLIR-KSAPSTGGVK-a4-b1	His_H3	His_H3	xlink	intra-protein xl	Lara_210622_P1690_MR_ZI_Xlink_DSS_NCP_fr4_R2.09027.09027.4_Lara_210622_P1690_MR_ZI_Xlink_DSS_NCP_fr4_R2.08962.08962.4	76	47	29	Lara_210622_P1690_MR_ZI_Xlink_DSS_NCP_fr4_R2_matched		2458.39	615.606	4	0.3	0.3	4	7.47	3	6.01	0.22	0.42	0.34	0.06	0.28	0.06	618	-1.55293	18.5	0.78	36.2	0
1	TKQTAR-TKQTAR-a2-b2	His_H3	His_H3	xlink	intra-protein xl	Lara_210622_P1690_MR_ZI_Xlink_DSS_NCP_fr3_R2.02425.02425.3_Lara_210622_P1690_MR_ZI_Xlink_DSS_NCP_fr3_R2.02392.02392.3	24	24	0	Lara_210622_P1690_MR_ZI_Xlink_DSS_NCP_fr3_R2_matched		1544.86	515.961	3	-1.6	1.6	1	11.48	4.05	8.09	0.41	0.35	0.44	0.22	0.22	0.08	220	-1.55293	56.9	0.78	36.14	0
1	KTSTSTDGKK-AEKKPASK-a1-b3	H2B	H2B	xlink	intra-protein xl	Lara_210622_P1690_MR_ZI_Xlink_DSS_NCP_fr2_R2.02086.02086.4_Lara_210622_P1690_MR_ZI_Xlink_DSS_NCP_fr2_R2.02084.02084.4	23	7	16	Lara_210622_P1690_MR_ZI_Xlink_DSS_NCP_fr2_R2_matched		2047.11	512.786	4	-2.4	2.4	1	9.32	2.82	5.65	0.26	0.48	0.31	0.19	0.12	0.06	339	-1.73173	24.8	0.77	36.07	0
1	STGGKAPR-KQLASK-a5-b1	His_H3	His_H3	xlink	intra-protein xl	Lara_210622_P1690_MR_ZI_Xlink_DSS_NCP_fr2_R2.05376.05376.4_Lara_210622_P1690_MR_ZI_Xlink_DSS_NCP_fr2_R2.05279.05279.4	34	38	4	Lara_210622_P1690_MR_ZI_Xlink_DSS_NCP_fr2_R2_matched		1583.89	396.981	4	-3.1	3.1	5	9.42	2.24	4.48	0.33	0.48	0.57	0.51	0.07	0.09	279	-1.55293	30.5	0.51	35.81	0
1	FQKSTELLIR-KLPFQR-a3-b1	His_H3	His_H3	xlink	intra-protein xl	Lara_210622_P1690_MR_ZI_Xlink_DSS_NCP_fr2_R2.26583.26583.4_Lara_210622_P1690_MR_ZI_Xlink_DSS_NCP_fr2_R2.26470.26470.4	76	84	8	Lara_210622_P1690_MR_ZI_Xlink_DSS_NCP_fr2_R2_matched		2159.24	540.818	4	-2.3	2.3	5	7.42	2.78	5.55	0.16	0.48	0.36	0.15	0.21	0.07	523	-1.55293	28.1	0.55	35.63	0
1	FQKSTELLIR-YKPGTVALR-a3-b2	His_H3	His_H3	xlink	intra-protein xl	Lara_210622_P1690_MR_ZI_Xlink_DSS_NCP_fr2_R1.25117.25117.4_Lara_210622_P1690_MR_ZI_Xlink_DSS_NCP_fr2_R1.25016.25016.4	76	62	14	Lara_210622_P1690_MR_ZI_Xlink_DSS_NCP_fr2_R1_matched		2375.36	594.847	4	-0.4	0.4	8	7.31	2.47	4.95	0.2	0.46	0.48	0.09	0.39	0.09	532	-1.55293	17.8	0	35.47	0
1	TKQTAR-VTIQKK-a2-b5	His_H3	His_H3	xlink	intra-protein xl	Lara_210622_P1690_MR_ZI_Xlink_DSS_NCP_fr2_R2.06661.06661.4_Lara_210622_P1690_MR_ZI_Xlink_DSS_NCP_fr2_R2.06555.06555.4	24	141	117	Lara_210622_P1690_MR_ZI_Xlink_DSS_NCP_fr2_R2_matched		1556.92	390.238	4	-3.6	3.6	6	7.78	3.24	6.47	0.37	0.5	0.49	0.15	0.34	0.09	391	-1.55293	23.6	0.69	35.15	0
1	RVTIQKK-KSTGGK-a6-b1	His_H3	His_H3	xlink	intra-protein xl	Lara_210622_P1690_MR_ZI_Xlink_DSS_NCP_fr4_R2.03693.03693.3_Lara_210622_P1690_MR_ZI_Xlink_DSS_NCP_fr4_R2.03629.03629.3	141	29	112	Lara_210622_P1690_MR_ZI_Xlink_DSS_NCP_fr4_R2_matched		1585.95	529.658	3	-1.3	1.3	2	8.99	4.54	9.08	0.32	0.29	0.2	0.12	0.09	0.04	533	-1.55293	23.5	0.65	34.85	0
1	KSTGGKAPR-KQLASK-a6-b1	His_H3	His_H3	xlink	intra-protein xl	Lara_210622_P1690_MR_ZI_Xlink_DSS_NCP_fr3_R1.03718.03718.4_Lara_210622_P1690_MR_ZI_Xlink_DSS_NCP_fr3_R1.03652.03652.4	34	38	4	Lara_210622_P1690_MR_ZI_Xlink_DSS_NCP_fr3_R1_matched		1711.99	429.005	4	-2.8	2.8	3	9.98	3.26	6.52	0.35	0.29	0.33	0.16	0.17	0.06	387	-1.55293	23.5	0.31	34.55	0
1	KQLASKAAR-TKQTAR-a6-b2	His_H3	His_H3	xlink	intra-protein xl	Lara_210622_P1690_MR_ZI_Xlink_DSS_NCP_fr2_R2.03765.03765.4_Lara_210622_P1690_MR_ZI_Xlink_DSS_NCP_fr2_R2.03697.03697.4	43	24	19	Lara_210622_P1690_MR_ZI_Xlink_DSS_NCP_fr2_R2_matched		1813.05	454.269	4	-3.8	3.8	4	9.5	2.62	5.23	0.22	0.47	0.26	0.06	0.21	0.06	248	-1.55293	21.4	0.75	34.48	0
1	IATEASKLAAYNK-KETYSSYIYK-a7-b1	H2B	H2B	xlink	intra-protein xl	Lara_210622_P1690_MR_ZI_Xlink_DSS_NCP_fr2_R1.21724.21724.4_Lara_210622_P1690_MR_ZI_Xlink_DSS_NCP_fr2_R1.21635.21635.4	83	38	45	Lara_210622_P1690_MR_ZI_Xlink_DSS_NCP_fr2_R1_matched		2797.44	700.368	4	-1.2	1.2	4	9.12	2.51	5.02	0.19	0.37	0.29	0.22	0.07	0.05	418	-1.73173	28.9	0.23	34.48	0
1	DIKLARR-RVTIQKK-a3-b6	His_H3	His_H3	xlink	intra-protein xl	Lara_210622_P1690_MR_ZI_Xlink_DSS_NCP_fr2_R2.11183.11183.5_Lara_210622_P1690_MR_ZI_Xlink_DSS_NCP_fr2_R2.11113.11113.5	145	141	4	Lara_210622_P1690_MR_ZI_Xlink_DSS_NCP_fr2_R2_matched		1880.16	377.04	5	-3.5	3.5	1	8.22	2.27	4.54	0.23	0.5	0.46	0.32	0.14	0.08	322	-1.55293	24	0	34.33	0
1	SAKAGLTFPVGR-AGSAAKASQSR-a3-b6	His6_H2A	His6_H2A	xlink	intra-protein xl	Lara_210622_P1690_MR_ZI_Xlink_DSS_NCP_fr4_R2.09016.09016.4_Lara_210622_P1690_MR_ZI_Xlink_DSS_NCP_fr4_R2.08966.08966.4	44	36	8	Lara_210622_P1690_MR_ZI_Xlink_DSS_NCP_fr4_R2_matched		2373.28	594.327	4	0.1	0.1	2	7.78	2.95	5.9	0.21	0.35	0.35	0.2	0.15	0.06	568	-2.09641	15.2	0	34.32	0
1	KPASKAPAEK-KTSTSTDGKK-a5-b1	H2B	H2B	xlink	intra-protein xl	Lara_210622_P1690_MR_ZI_Xlink_DSS_NCP_fr2_R2.02274.02274.4_Lara_210622_P1690_MR_ZI_Xlink_DSS_NCP_fr2_R2.02242.02242.4	12	23	11	Lara_210622_P1690_MR_ZI_Xlink_DSS_NCP_fr2_R2_matched		2215.2	554.808	4	-2.1	2.1	1	8.29	2.92	5.84	0.29	0.39	0.32	0.13	0.19	0.06	442	-1.73173	17.2	0.84	34.04	0
1	GKGGKGLGK-GGKGLGK-a5-b3	His6_H4	His6_H4	xlink	intra-protein xl	Lara_210622_P1690_MR_ZI_Xlink_DSS_NCP_fr3_R1.04614.04614.4_Lara_210622_P1690_MR_ZI_Xlink_DSS_NCP_fr3_R1.04552.04552.4	28	28	0	Lara_210622_P1690_MR_ZI_Xlink_DSS_NCP_fr3_R1_matched		1553.93	389.491	4	5	5	3	8.32	3.09	6.18	0.28	0.31	0.5	0.18	0.32	0.1	493	-1.89507	9.3	0.84	33.74	0
1	FQKSTELLIR-KQLASK-a3-b1	His_H3	His_H3	xlink	intra-protein xl	Lara_210622_P1690_MR_ZI_Xlink_DSS_NCP_fr2_R1.20900.20900.4_Lara_210622_P1690_MR_ZI_Xlink_DSS_NCP_fr2_R1.20779.20779.4	76	38	38	Lara_210622_P1690_MR_ZI_Xlink_DSS_NCP_fr2_R1_matched		2045.19	512.305	4	0.2	0.2	4	8.18	2.73	5.46	0.16	0.37	0.35	0.33	0.02	0.05	481	-1.55293	25.1	0	33.74	0
1	KQLASKAAR-KSTGGK-a6-b1	His_H3	His_H3	xlink	intra-protein xl	Lara_210622_P1690_MR_ZI_Xlink_DSS_NCP_fr2_R1.03237.03237.4_Lara_210622_P1690_MR_ZI_Xlink_DSS_NCP_fr2_R1.03165.03165.4	43	29	14	Lara_210622_P1690_MR_ZI_Xlink_DSS_NCP_fr2_R1_matched		1685.98	422.502	4	-1.9	1.9	2	10.28	2.69	5.39	0.29	0.33	0.29	0.12	0.17	0.06	259	-1.55293	22.3	0.76	33.3	0
1	KLPFQR-TKQTAR-a1-b2	His_H3	His_H3	xlink	intra-protein xl	Lara_210622_P1690_MR_ZI_Xlink_DSS_NCP_fr3_R1.08717.08717.4_Lara_210622_P1690_MR_ZI_Xlink_DSS_NCP_fr3_R1.08696.08696.4	84	24	60	Lara_210622_P1690_MR_ZI_Xlink_DSS_NCP_fr3_R1_matched		1628.93	408.241	4	-2.7	2.7	2	7.48	2.43	4.85	0.16	0.51	0.54	0.49	0.06	0.1	335	-1.55293	18.8	0.79	33.3	0
1	FQKSTELLIR-STGGKAPR-a3-b5	His_H3	His_H3	xlink	intra-protein xl	Lara_210622_P1690_MR_ZI_Xlink_DSS_NCP_fr2_R1.19311.19311.4_Lara_210622_P1690_MR_ZI_Xlink_DSS_NCP_fr2_R1.19199.19199.4	76	34	42	Lara_210622_P1690_MR_ZI_Xlink_DSS_NCP_fr2_R1_matched		2144.19	537.056	4	-1.3	1.3	2	7.92	2.72	5.45	0.17	0.31	0.35	0.15	0.2	0.06	543	-1.55293	19	0.24	33.24	0
1	EIAQDFKTDLR-KQLASK-a7-b1	His_H3	His_H3	xlink	intra-protein xl	Lara_210622_P1690_MR_ZI_Xlink_DSS_NCP_fr2_R2.20507.20507.4_Lara_210622_P1690_MR_ZI_Xlink_DSS_NCP_fr2_R2.20381.20381.4	99	38	61	Lara_210622_P1690_MR_ZI_Xlink_DSS_NCP_fr2_R2_matched		2146.16	537.548	4	-1.6	1.6	2	6.29	2.61	5.22	0.28	0.2	0.4	0.39	0.01	0.06	825	-1.55293	18.1	0.36	33.02	0
1	YKPGTVALR-KSTGGK-a2-b1	His_H3	His_H3	xlink	intra-protein xl	Lara_210622_P1690_MR_ZI_Xlink_DSS_NCP_fr2_R1.10784.10784.4_Lara_210622_P1690_MR_ZI_Xlink_DSS_NCP_fr2_R1.10593.10593.4	62	29	33	Lara_210622_P1690_MR_ZI_Xlink_DSS_NCP_fr2_R1_matched		1717.97	430.5	4	-2.6	2.6	1	7.36	1.73	3.46	0.1	0.55	0.48	0.47	0.01	0.07	305	-1.55293	23.8	0	32.95	0
1	FQKSTELLIR-TKQTAR-a3-b2	His_H3	His_H3	xlink	intra-protein xl	Lara_210622_P1690_MR_ZI_Xlink_DSS_NCP_fr2_R1.18386.18386.4_Lara_210622_P1690_MR_ZI_Xlink_DSS_NCP_fr2_R1.18260.18260.4	76	24	52	Lara_210622_P1690_MR_ZI_Xlink_DSS_NCP_fr2_R1_matched		2075.17	519.8	4	-1.6	1.6	4	7.06	3.33	6.67	0.12	0.36	0.26	0.22	0.04	0.04	586	-1.55293	20.4	0.95	32.92	0
1	VLKQTHPDTGISQK-KPAAKK-a3-b5	H2B	H2B	xlink	intra-protein xl	Lara_210622_P1690_MR_ZI_Xlink_DSS_NCP_fr2_R2.05594.05594.5_Lara_210622_P1690_MR_ZI_Xlink_DSS_NCP_fr2_R2.05515.05515.5	50	22	28	Lara_210622_P1690_MR_ZI_Xlink_DSS_NCP_fr2_R2_matched		2330.33	467.073	5	-2.2	2.2	1	8.57	1.86	3.73	0.26	0.45	0.32	0.27	0.05	0.05	282	-1.73173	11.6	0.44	32.91	0
1	KTVTSLDVVYALK-DSVTYTEHAKR-a1-b10	His6_H4	His6_H4	xlink	intra-protein xl	Lara_210622_P1690_MR_ZI_Xlink_DSS_NCP_fr2_R1.24737.24737.4_Lara_210622_P1690_MR_ZI_Xlink_DSS_NCP_fr2_R1.24702.24702.4	99	97	2	Lara_210622_P1690_MR_ZI_Xlink_DSS_NCP_fr2_R1_matched		2879.53	720.889	4	-1	1	1	6.27	2.64	5.28	0.24	0.35	0.39	0.39	0	0.07	640	-1.89507	30.1	0.35	32.85	0
1	APAEKKPAAK-KTSTSTDGK-a6-b1	H2B	H2B	xlink	intra-protein xl	Lara_210622_P1690_MR_ZI_Xlink_DSS_NCP_fr2_R2.02508.02508.4_Lara_210622_P1690_MR_ZI_Xlink_DSS_NCP_fr2_R2.02478.02478.4	18	23	5	Lara_210622_P1690_MR_ZI_Xlink_DSS_NCP_fr2_R2_matched		2071.11	518.786	4	-0.8	0.8	2	9.88	1.94	3.89	0.27	0.44	0.23	0.04	0.19	0.04	145	-1.73173	21.3	0.76	32.78	0
1	KDIKLAR-TKQTAR-a4-b2	His_H3	His_H3	xlink	intra-protein xl	Lara_210622_P1690_MR_ZI_Xlink_DSS_NCP_fr3_R1.05270.05270.4_Lara_210622_P1690_MR_ZI_Xlink_DSS_NCP_fr3_R1.05191.05191.4	145	24	121	Lara_210622_P1690_MR_ZI_Xlink_DSS_NCP_fr3_R1_matched		1684	422.007	4	-1.9	1.9	1	8.9	3.04	6.09	0.25	0.37	0.29	0.04	0.25	0.06	315	-1.55293	20.9	0.79	32.52	0
1	KSAPSTGGVK-KSAPSTGGVK-a1-b1	His_H3	His_H3	xlink	intra-protein xl	Lara_210622_P1690_MR_ZI_Xlink_DSS_NCP_fr2_R2.07790.07790.4_Lara_210622_P1690_MR_ZI_Xlink_DSS_NCP_fr2_R2.07696.07696.4	47	47	0	Lara_210622_P1690_MR_ZI_Xlink_DSS_NCP_fr2_R2_matched		1999.09	500.781	4	-1.9	1.9	1	8.39	3.33	6.66	0.21	0.32	0.33	0.16	0.16	0.06	423	-1.55293	17	0.74	32.34	0.018
1	DIKLARR-VTIQKK-a3-b5	His_H3	His_H3	xlink	intra-protein xl	Lara_210622_P1690_MR_ZI_Xlink_DSS_NCP_fr3_R1.09396.09396.4_Lara_210622_P1690_MR_ZI_Xlink_DSS_NCP_fr3_R1.09295.09295.4	145	141	4	Lara_210622_P1690_MR_ZI_Xlink_DSS_NCP_fr3_R1_matched		1724.06	432.023	4	-3.1	3.1	12	9.52	1.9	3.8	0.33	0.23	0.66	0.03	0.63	0.13	329	-1.55293	23.8	0.57	32.14	0.018
1	SAPSTGGVKKPHR-STGGKAPR-a9-b5	His_H3	His_H3	xlink	intra-protein xl	Lara_210622_P1690_MR_ZI_Xlink_DSS_NCP_fr2_R2.03984.03984.4_Lara_210622_P1690_MR_ZI_Xlink_DSS_NCP_fr2_R2.03898.03898.4	56	34	22	Lara_210622_P1690_MR_ZI_Xlink_DSS_NCP_fr2_R2_matched		2231.21	558.81	4	-2.6	2.6	2	9.2	2.61	5.22	0.31	0.23	0.46	0.2	0.27	0.09	399	-1.55293	11.6	0	32.08	0.017
1	KQLASK-VTIQKK-a1-b5	His_H3	His_H3	xlink	intra-protein xl	Lara_210622_P1690_MR_ZI_Xlink_DSS_NCP_fr2_R2.10151.10151.4_Lara_210622_P1690_MR_ZI_Xlink_DSS_NCP_fr2_R2.09933.09933.4	38	141	103	Lara_210622_P1690_MR_ZI_Xlink_DSS_NCP_fr2_R2_matched		1526.93	382.741	4	-3.5	3.5	5	9.03	2.45	4.91	0.34	0.3	0.59	0.05	0.53	0.11	288	-1.55293	27.8	0	31.68	0.017
1	STGGKAPR-VTIQKK-a5-b5	His_H3	His_H3	xlink	intra-protein xl	Lara_210622_P1690_MR_ZI_Xlink_DSS_NCP_fr2_R1.07992.07992.4_Lara_210622_P1690_MR_ZI_Xlink_DSS_NCP_fr2_R1.07871.07871.4	34	141	107	Lara_210622_P1690_MR_ZI_Xlink_DSS_NCP_fr2_R1_matched		1625.94	407.494	4	-2.1	2.1	3	9.25	2.42	4.85	0.23	0.27	0.35	0.25	0.1	0.06	348	-1.55293	27.3	0	31.53	0.017
1	KSTGGKAPR-KQLASK-a1-b1	His_H3	His_H3	xlink	intra-protein xl	Lara_210622_P1690_MR_ZI_Xlink_DSS_NCP_fr2_R1.03885.03885.4_Lara_210622_P1690_MR_ZI_Xlink_DSS_NCP_fr2_R1.03267.03267.4	29	38	9	Lara_210622_P1690_MR_ZI_Xlink_DSS_NCP_fr2_R1_matched		1711.99	429.006	4	-1.9	1.9	1	7.42	2.57	5.14	0.2	0.4	0.32	0.14	0.19	0.06	388	-1.55293	24.4	0.74	31.35	0.016
1	KSAPSTGGVK-STGGKAPR-a1-b5	His_H3	His_H3	xlink	intra-protein xl	Lara_210622_P1690_MR_ZI_Xlink_DSS_NCP_fr3_R1.05285.05285.4_Lara_210622_P1690_MR_ZI_Xlink_DSS_NCP_fr3_R1.05208.05208.4	47	34	13	Lara_210622_P1690_MR_ZI_Xlink_DSS_NCP_fr3_R1_matched		1841	461.258	4	-0.7	0.7	5	7.42	2.84	5.68	0.22	0.26	0.35	0.18	0.17	0.06	539	-1.55293	9.2	0.49	31.21	0.016
1	YKPGTVALR-STGGKAPR-a2-b5	His_H3	His_H3	xlink	intra-protein xl	Lara_210622_P1690_MR_ZI_Xlink_DSS_NCP_fr2_R1.12375.12375.4_Lara_210622_P1690_MR_ZI_Xlink_DSS_NCP_fr2_R1.12264.12264.4	62	34	28	Lara_210622_P1690_MR_ZI_Xlink_DSS_NCP_fr2_R1_matched		1914.06	479.524	4	-2.2	2.2	2	7.01	2.28	4.57	0.22	0.41	0.46	0.36	0.1	0.08	376	-1.55293	14.1	0.23	30.92	0.016
1	IATEASKLAAYNKK-KETYSSYIYK-a7-b1	H2B	H2B	xlink	intra-protein xl	Lara_210622_P1690_MR_ZI_Xlink_DSS_NCP_fr2_R1.19657.19657.4_Lara_210622_P1690_MR_ZI_Xlink_DSS_NCP_fr2_R1.19601.19601.4	83	38	45	Lara_210622_P1690_MR_ZI_Xlink_DSS_NCP_fr2_R1_matched		2925.53	732.391	4	-1.8	1.8	1	6.57	2.33	4.66	0.17	0.3	0.38	0.04	0.34	0.08	553	-1.73173	15.7	0.26	30.74	0.016
1	YKPGTVALR-YKPGTVALR-a2-b2	His_H3	His_H3	xlink	intra-protein xl	Lara_210622_P1690_MR_ZI_Xlink_DSS_NCP_fr2_R2.19574.19574.4_Lara_210622_P1690_MR_ZI_Xlink_DSS_NCP_fr2_R2.19448.19448.4	62	62	0	Lara_210622_P1690_MR_ZI_Xlink_DSS_NCP_fr2_R2_matched		2145.23	537.314	4	-2.1	2.1	1	8.68	3.26	6.52	0.19	0.25	0.34	0.17	0.17	0.06	378	-1.55293	18.5	0.2	30.55	0.015
1	SAPSTGGVKKPHR-DIKLAR-a9-b3	His_H3	His_H3	xlink	intra-protein xl	Lara_210622_P1690_MR_ZI_Xlink_DSS_NCP_fr2_R2.09484.09484.4_Lara_210622_P1690_MR_ZI_Xlink_DSS_NCP_fr2_R2.09395.09395.4	56	145	89	Lara_210622_P1690_MR_ZI_Xlink_DSS_NCP_fr2_R2_matched		2173.23	544.315	4	-1.8	1.8	2	9.06	2.62	5.23	0.24	0.19	0.44	0.26	0.18	0.09	377	-1.55293	16.2	0.42	30.5	0.015
1	STGGKAPR-RVTIQKK-a5-b6	His_H3	His_H3	xlink	intra-protein xl	Lara_210622_P1690_MR_ZI_Xlink_DSS_NCP_fr3_R1.05695.05695.4_Lara_210622_P1690_MR_ZI_Xlink_DSS_NCP_fr3_R1.05627.05627.4	34	141	107	Lara_210622_P1690_MR_ZI_Xlink_DSS_NCP_fr3_R1_matched		1782.05	446.519	4	-1.4	1.4	4	8.41	1.92	3.84	0.28	0.27	0.51	0.49	0.02	0.09	296	-1.55293	25.8	0.91	29.54	0.015
1	KSAPSTGGVK-KSTGGK-a1-b1	His_H3	His_H3	xlink	intra-protein xl	Lara_210622_P1690_MR_ZI_Xlink_DSS_NCP_fr4_R1.03417.03417.4_Lara_210622_P1690_MR_ZI_Xlink_DSS_NCP_fr4_R1.03344.03344.4	47	29	18	Lara_210622_P1690_MR_ZI_Xlink_DSS_NCP_fr4_R1_matched		1644.9	412.233	4	-1.8	1.8	2	6.46	1.57	3.13	0.12	0.5	0.3	0.28	0.02	0.05	296	-1.55293	10.7	0	29.53	0.015
1	SAPSTGGVKKPHR-RFQKSTELLIR-a9-b4	His_H3	His_H3	xlink	intra-protein xl	Lara_210622_P1690_MR_ZI_Xlink_DSS_NCP_fr2_R1.14543.14543.5_Lara_210622_P1690_MR_ZI_Xlink_DSS_NCP_fr2_R1.14440.14440.5	56	76	20	Lara_210622_P1690_MR_ZI_Xlink_DSS_NCP_fr2_R1_matched		2848.6	570.728	5	-1.1	1.1	1	8.09	2.08	4.16	0.28	0.15	0.61	0.21	0.4	0.11	451	-1.55293	10.9	0.63	29.49	0.014
1	RVTIQKK-KQLASK-a6-b1	His_H3	His_H3	xlink	intra-protein xl	Lara_210622_P1690_MR_ZI_Xlink_DSS_NCP_fr3_R1.06875.06875.4_Lara_210622_P1690_MR_ZI_Xlink_DSS_NCP_fr3_R1.06790.06790.4	141	38	103	Lara_210622_P1690_MR_ZI_Xlink_DSS_NCP_fr3_R1_matched		1683.04	421.767	4	-2.7	2.7	3	8.89	2.17	4.35	0.14	0.37	0.17	0.05	0.12	0.03	181	-1.55293	41.7	0.71	29.39	0.014
1	KQLASKAAR-KSTGGKAPR-a6-b6	His_H3	His_H3	xlink	intra-protein xl	Lara_210622_P1690_MR_ZI_Xlink_DSS_NCP_fr2_R1.03606.03606.4_Lara_210622_P1690_MR_ZI_Xlink_DSS_NCP_fr2_R1.03553.03553.4	43	34	9	Lara_210622_P1690_MR_ZI_Xlink_DSS_NCP_fr2_R1_matched		2010.17	503.55	4	-1	1	2	9.12	2.04	4.08	0.26	0.2	0.32	0.18	0.15	0.06	316	-1.55293	17.3	0.56	29.24	0.014
1	KSAPSTGGVK-TKQTAR-a1-b2	His_H3	His_H3	xlink	intra-protein xl	Lara_210622_P1690_MR_ZI_Xlink_DSS_NCP_fr2_R2.04913.04913.4_Lara_210622_P1690_MR_ZI_Xlink_DSS_NCP_fr2_R2.04855.04855.4	47	24	23	Lara_210622_P1690_MR_ZI_Xlink_DSS_NCP_fr2_R2_matched		1771.98	444.002	4	-1.7	1.7	2	6.25	2.36	4.72	0.13	0.39	0.29	0.23	0.05	0.05	422	-1.55293	8.7	0.49	29.04	0.014
1	FQKSTELLIR-QLASKAAR-a3-b5	His_H3	His_H3	xlink	intra-protein xl	Lara_210622_P1690_MR_ZI_Xlink_DSS_NCP_fr3_R2.14031.14031.4_Lara_210622_P1690_MR_ZI_Xlink_DSS_NCP_fr3_R2.13978.13978.4	76	43	33	Lara_210622_P1690_MR_ZI_Xlink_DSS_NCP_fr3_R2_matched		2215.26	554.824	4	-2.1	2.1	1	7.18	2.84	5.68	0.16	0.37	0.17	0.09	0.08	0.03	336	-1.55293	22.5	0	28.81	0.014
1	AVTKYSSSTQA-KETYSSYIYK-a4-b1	H2B	H2B	xlink	intra-protein xl	Lara_210622_P1690_MR_ZI_Xlink_DSS_NCP_fr2_R2.18754.18754.3_Lara_210622_P1690_MR_ZI_Xlink_DSS_NCP_fr2_R2.18724.18724.3	124	38	86	Lara_210622_P1690_MR_ZI_Xlink_DSS_NCP_fr2_R2_matched		2560.25	854.425	3	-3	3	2	7.61	2.56	5.11	0.3	0.17	0.31	0.26	0.05	0.05	470	-1.73173	33.8	0	28.65	0.013
1	IATEASKLAAYNK-AVTKYSSSTQA-a7-b4	H2B	H2B	xlink	intra-protein xl	Lara_210622_P1690_MR_ZI_Xlink_DSS_NCP_fr2_R1.19495.19495.3_Lara_210622_P1690_MR_ZI_Xlink_DSS_NCP_fr2_R1.19363.19363.3	83	124	41	Lara_210622_P1690_MR_ZI_Xlink_DSS_NCP_fr2_R1_matched		2658.37	887.132	3	-0.8	0.8	1	7.2	2.32	4.63	0.44	0.11	0.29	0.08	0.21	0.06	569	-1.73173	13.9	0	28.63	0.013
1	KTSTSTDGKK-KSTISAR-a1-b1	H2B	H2B	xlink	intra-protein xl	Lara_210622_P1690_MR_ZI_Xlink_DSS_NCP_fr2_R2.04010.04010.4_Lara_210622_P1690_MR_ZI_Xlink_DSS_NCP_fr2_R2.03906.03906.4	23	90	67	Lara_210622_P1690_MR_ZI_Xlink_DSS_NCP_fr2_R2_matched		1951.06	488.772	4	-1.8	1.8	4	7.13	2.46	4.93	0.18	0.47	0.15	0.05	0.09	0.03	195	-1.73173	14	0.77	28.47	0.013
1	KLPFQR-KQLASK-a1-b1	His_H3	His_H3	xlink	intra-protein xl	Lara_210622_P1690_MR_ZI_Xlink_DSS_NCP_fr2_R2.14783.14783.4_Lara_210622_P1690_MR_ZI_Xlink_DSS_NCP_fr2_R2.14765.14765.4	84	38	46	Lara_210622_P1690_MR_ZI_Xlink_DSS_NCP_fr2_R2_matched		1598.95	400.744	4	-3.3	3.3	1	8.84	1.4	2.79	0.3	0.24	0.45	0.43	0.02	0.08	216	-1.55293	24.3	0.69	28.27	0.013
1	IATEASKLAAYNK-ARKETYSSYIYK-a7-b3	H2B	H2B	xlink	intra-protein xl	Lara_210622_P1690_MR_ZI_Xlink_DSS_NCP_fr2_R2.19963.19963.4_Lara_210622_P1690_MR_ZI_Xlink_DSS_NCP_fr2_R2.19892.19892.4	83	38	45	Lara_210622_P1690_MR_ZI_Xlink_DSS_NCP_fr2_R2_matched		3024.58	757.152	4	-1	1	2	5.69	2.67	5.35	0.21	0.15	0.21	0.17	0.04	0.04	688	-1.73173	7.7	0.85	27.86	0.013
1	KSTGGK-VTIQKK-a1-b5	His_H3	His_H3	xlink	intra-protein xl	Lara_210622_P1690_MR_ZI_Xlink_DSS_NCP_fr4_R1.04239.04239.3_Lara_210622_P1690_MR_ZI_Xlink_DSS_NCP_fr4_R1.04193.04193.3	29	141	112	Lara_210622_P1690_MR_ZI_Xlink_DSS_NCP_fr4_R1_matched		1429.85	477.624	3	-1.9	1.9	2	7.37	2.26	4.52	0.43	0.25	0.4	0.04	0.36	0.07	334	-1.55293	23.6	0	27.78	0.025
1	VLKQTHPDTGISQK-KTSTSTDGK-a3-b1	H2B	H2B	xlink	intra-protein xl	Lara_210622_P1690_MR_ZI_Xlink_DSS_NCP_fr2_R1.06698.06698.3_Lara_210622_P1690_MR_ZI_Xlink_DSS_NCP_fr2_R1.06584.06584.3	50	23	27	Lara_210622_P1690_MR_ZI_Xlink_DSS_NCP_fr2_R1_matched		2612.36	871.795	3	-1.3	1.3	3	8.43	1.93	3.86	0.26	0.21	0.22	0.16	0.06	0.04	310	-1.73173	11.9	0.84	27.76	0.025
1	VLKQTHPDTGISQK-KTSTSTDGKK-a3-b9	H2B	H2B	xlink	intra-protein xl	Lara_210622_P1690_MR_ZI_Xlink_DSS_NCP_fr2_R1.06280.06280.5_Lara_210622_P1690_MR_ZI_Xlink_DSS_NCP_fr2_R1.06202.06202.5	50	31	19	Lara_210622_P1690_MR_ZI_Xlink_DSS_NCP_fr2_R1_matched		2740.46	549.099	5	-1.3	1.3	2	6.13	1.84	3.68	0.18	0.28	0.33	0.23	0.1	0.06	461	-1.73173	4.8	0.88	27.5	0.025
1	VLKQTHPDTGISQK-APAEKKPAAK-a3-b6	H2B	H2B	xlink	intra-protein xl	Lara_210622_P1690_MR_ZI_Xlink_DSS_NCP_fr1_R1.06038.06038.5_Lara_210622_P1690_MR_ZI_Xlink_DSS_NCP_fr1_R1.05949.05949.5	50	18	32	Lara_210622_P1690_MR_ZI_Xlink_DSS_NCP_fr1_R1_matched		2698.49	540.707	5	-2.4	2.4	2	7.62	1.61	3.21	0.15	0.28	0.39	0.36	0.04	0.06	296	-1.73173	4.8	0.42	27.42	0.024
1	KLPFQR-KSTGGK-a1-b1	His_H3	His_H3	xlink	intra-protein xl	Lara_210622_P1690_MR_ZI_Xlink_DSS_NCP_fr3_R1.08480.08480.4_Lara_210622_P1690_MR_ZI_Xlink_DSS_NCP_fr3_R1.08438.08438.4	84	29	55	Lara_210622_P1690_MR_ZI_Xlink_DSS_NCP_fr3_R1_matched		1501.86	376.473	4	-1.2	1.2	3	6.7	1.89	3.77	0.16	0.37	0.37	0.36	0	0.07	270	-1.55293	17.4	0.45	27.21	0.024
1	YKPGTVALR-QLASKAAR-a2-b5	His_H3	His_H3	xlink	intra-protein xl	Lara_210622_P1690_MR_ZI_Xlink_DSS_NCP_fr2_R2.14871.14871.4_Lara_210622_P1690_MR_ZI_Xlink_DSS_NCP_fr2_R2.14811.14811.4	62	43	19	Lara_210622_P1690_MR_ZI_Xlink_DSS_NCP_fr2_R2_matched		1985.14	497.292	4	-2.6	2.6	1	7.42	2.06	4.11	0.14	0.27	0.28	0.24	0.04	0.05	301	-1.55293	13	0.21	26.85	0.036
1	YKPGTVALR-VTIQKK-a2-b5	His_H3	His_H3	xlink	intra-protein xl	Lara_210622_P1690_MR_ZI_Xlink_DSS_NCP_fr2_R1.16176.16176.4_Lara_210622_P1690_MR_ZI_Xlink_DSS_NCP_fr2_R1.16037.16037.4	62	141	79	Lara_210622_P1690_MR_ZI_Xlink_DSS_NCP_fr2_R1_matched		1857.11	465.284	4	-1.8	1.8	1	5.9	1.85	3.7	0.16	0.35	0.37	0.32	0.05	0.06	347	-1.55293	18.9	0.43	26.45	0.047
1	SAPSTGGVKKPHR-FQKSTELLIR-a9-b3	His_H3	His_H3	xlink	intra-protein xl	Lara_210622_P1690_MR_ZI_Xlink_DSS_NCP_fr2_R2.16326.16326.5_Lara_210622_P1690_MR_ZI_Xlink_DSS_NCP_fr2_R2.16226.16226.5	56	76	20	Lara_210622_P1690_MR_ZI_Xlink_DSS_NCP_fr2_R2_matched		2692.5	539.507	5	-1.6	1.6	2	5.98	0.73	1.46	0.1	0.18	0.73	0.69	0.04	0.12	215	-1.55293	10.6	0.36	21.37	0.049
1	KSTGGKAPR-RVTIQKK-a6-b6	His_H3	His_H3	xlink	intra-protein xl	Lara_210622_P1690_MR_ZI_Xlink_DSS_NCP_fr2_R1.04982.04982.4_Lara_210622_P1690_MR_ZI_Xlink_DSS_NCP_fr2_R1.04921.04921.4	34	141	107	Lara_210622_P1690_MR_ZI_Xlink_DSS_NCP_fr2_R1_matched		1910.14	478.543	4	-1.9	1.9	4	5.67	1.42	2.85	0.16	0.16	0.41	0.36	0.05	0.07	301	-1.55293	10.6	0.71	21.37	0.049
1	SAPSTGGVKKPHR-KSTGGK-a10-b1	His_H3	His_H3	xlink	intra-protein xl	Lara_210622_P1690_MR_ZI_Xlink_DSS_NCP_fr2_R1.02747.02747.5_Lara_210622_P1690_MR_ZI_Xlink_DSS_NCP_fr2_R1.02718.02718.5	57	29	28	Lara_210622_P1690_MR_ZI_Xlink_DSS_NCP_fr2_R1_matched		2035.11	408.03	5	-2.7	2.7	1	6.24	0.69	1.39	0.19	0.16	0.65	0.65	0	0.09	190	-1.55293	3.9	0	20.72	0.049
1	IATEASKLAAYNKK-IATEASKLAAYNK-a7-b7	H2B	H2B	xlink	intra-protein xl	Lara_210622_P1690_MR_ZI_Xlink_DSS_NCP_fr1_R1.17195.17195.5_Lara_210622_P1690_MR_ZI_Xlink_DSS_NCP_fr1_R1.17133.17133.5	83	83	0	Lara_210622_P1690_MR_ZI_Xlink_DSS_NCP_fr1_R1_matched		3023.65	605.737	5	-2.6	2.6	2	4.96	1.61	3.22	0.12	0.19	0.23	0.08	0.15	0.04	306	-1.73173	4.4	0.42	20.19	0.047
1	STGGKAPRK-DIKLAR-a5-b3	His_H3	His_H3	xlink	intra-protein xl	Lara_210622_P1690_MR_ZI_Xlink_DSS_NCP_fr2_R2.07356.07356.4_Lara_210622_P1690_MR_ZI_Xlink_DSS_NCP_fr2_R2.06128.06128.4	34	145	111	Lara_210622_P1690_MR_ZI_Xlink_DSS_NCP_fr2_R2_matched		1753.02	439.262	4	-2.5	2.5	1	7.52	0.71	1.41	0.09	0.21	0.07	0.05	0.01	0.01	28	-1.55293	10.6	0.87	20.19	0.047
1	DNIQGITKPAIR-HRKILR-a8-b3	His6_H4	His6_H4	xlink	intra-protein xl	Lara_210622_P1690_MR_ZI_Xlink_DSS_NCP_fr2_R2.16866.16866.5_Lara_210622_P1690_MR_ZI_Xlink_DSS_NCP_fr2_R2.16732.16732.5	51	40	11	Lara_210622_P1690_MR_ZI_Xlink_DSS_NCP_fr2_R2_matched		2284.34	457.876	5	-2.6	2.6	2	5.28	1.4	2.81	0.02	0.27	0.1	0.08	0.02	0.02	211	-1.89507	5.9	0	20.1	0.047
1	QLASKAAR-KSTGGK-a5-b1	His_H3	His_H3	xlink	intra-protein xl	Lara_210622_P1690_MR_ZI_Xlink_DSS_NCP_fr2_R2.04641.04641.3_Lara_210622_P1690_MR_ZI_Xlink_DSS_NCP_fr2_R2.04567.04567.3	43	29	14	Lara_210622_P1690_MR_ZI_Xlink_DSS_NCP_fr2_R2_matched		1557.88	520.301	3	-3.6	3.6	3	6.52	1.47	2.93	0.23	0.15	0.25	0.15	0.1	0.05	160	-1.55293	13.1	0.23	20.05	0.047
1	KETYSSYIYKVLK-KTSTSTDGK-a10-b1	H2B	H2B	xlink	intra-protein xl	Lara_210622_P1690_MR_ZI_Xlink_DSS_NCP_fr2_R2.22591.22591.4_Lara_210622_P1690_MR_ZI_Xlink_DSS_NCP_fr2_R2.22559.22559.4	47	23	24	Lara_210622_P1690_MR_ZI_Xlink_DSS_NCP_fr2_R2_matched		2682.39	671.607	4	-2	2	2	5	1.82	3.65	0.05	0.19	0.12	0.03	0.09	0.02	315	-1.73173	8.4	0.64	19.95	0.046

## Sheet: NCP_p300_interprotein_crosslink
Rank	Id	Protein1	Protein2	Type	XLType	Spectrum	AbsPos1	AbsPos2	deltaAA	Annotation	Smallest_dist[euklid]	Mr	Mz	z	Error_rel[ppm]	Error_abs[ppm]	nseen	MatchOdds	wmatchoddssum	wmatchoddsmean	Xcorrx	Xcorrb	TIC	TicA	TicB	WTIC	intsum	lApS	seriesscore	deltaS	ld-Score	fdr
1	AGSAAKASQSR-APAEKKPAAK-a6-b5	His6_H2A	H2B	xlink	inter-protein xl	Lara_210622_P1690_MR_ZI_Xlink_DSS_NCP_p300_fr2_R1.02998.02998.3_Lara_210622_P1690_MR_ZI_Xlink_DSS_NCP_p300_fr2_R1.02957.02957.3	36	17	19	Lara_210622_P1690_MR_ZI_Xlink_DSS_NCP_p300_fr2_R1_matched		2180.19	727.737	3	-1.2	1.2	2	10.59	4.68	9.36	0.65	0.21	0.43	0.22	0.2	0.08	1461	-0.0014	29	0	54.36	0
1	AVLKSFLESVIR-DIKLAR-a4-b3	His6_H4	His_H3	xlink	inter-protein xl	Lara_210622_P1690_MR_ZI_Xlink_DSS_NCP_p300_fr2_R1.28658.28658.4_Lara_210622_P1690_MR_ZI_Xlink_DSS_NCP_p300_fr2_R1.28639.28639.4	79	145	66	Lara_210622_P1690_MR_ZI_Xlink_DSS_NCP_p300_fr2_R1_matched		2213.31	554.335	4	-2.9	2.9	2	11.08	3.9	7.8	0.42	0.69	0.53	0.41	0.12	0.09	523	-0.00216	35.1	0.5	48.17	0
1	SAKAGLTFPVGR-AVTKYSSSTQA-a3-b4	His6_H2A	H2B	xlink	inter-protein xl	Lara_210622_P1690_MR_ZI_Xlink_DSS_NCP_p300_fr3_R2.15753.15753.3_Lara_210622_P1690_MR_ZI_Xlink_DSS_NCP_p300_fr3_R2.15695.15695.3	44	124	80	Lara_210622_P1690_MR_ZI_Xlink_DSS_NCP_p300_fr3_R2_matched		2482.3	828.441	3	-2.3	2.3	6	9.64	3.45	6.9	0.46	0.34	0.43	0.24	0.18	0.08	991	-0.0014	24.8	0.52	46.25	0
1	AGSAAKASQSR-KPASKAPAEK-a6-b5	His6_H2A	H2B	xlink	inter-protein xl	Lara_210622_P1690_MR_ZI_Xlink_DSS_NCP_p300_fr2_R1.03098.03098.3_Lara_210622_P1690_MR_ZI_Xlink_DSS_NCP_p300_fr2_R1.03052.03052.3	36	12	24	Lara_210622_P1690_MR_ZI_Xlink_DSS_NCP_p300_fr2_R1_matched		2196.18	733.069	3	-0.9	0.9	2	11.2	4.65	9.31	0.35	0.27	0.4	0.19	0.22	0.07	763	-0.0014	24	0.85	43.47	0
1	FQKSTELLIR-ATKASQEL-a3-b3	His_H3	His6_H2A	xlink	inter-protein xl	Lara_210622_P1690_MR_ZI_Xlink_DSS_NCP_p300_fr2_R1.24025.24025.3_Lara_210622_P1690_MR_ZI_Xlink_DSS_NCP_p300_fr2_R1.23978.23978.3	76	149	73	Lara_210622_P1690_MR_ZI_Xlink_DSS_NCP_p300_fr2_R1_matched		2218.22	740.413	3	-2.5	2.5	1	9.05	4.29	8.59	0.5	0.27	0.4	0.13	0.27	0.08	913	-0.00171	26	0.45	42.25	0
1	AEKKPASK-KQLASK-a3-b1	H2B	His_H3	xlink	inter-protein xl	Lara_210622_P1690_MR_ZI_Xlink_DSS_NCP_p300_fr2_R2.03347.03347.4_Lara_210622_P1690_MR_ZI_Xlink_DSS_NCP_p300_fr2_R2.03299.03299.4	7	38	31	Lara_210622_P1690_MR_ZI_Xlink_DSS_NCP_p300_fr2_R2_matched		1668.97	418.251	4	-2.3	2.3	3	11.04	5.29	10.58	0.34	0.38	0.32	0.21	0.11	0.06	534	-0.00261	41.4	0	41	0
1	RFQKSTELLIR-RGGVKR-a4-b5	His_H3	His6_H4	xlink	inter-protein xl	Lara_210622_P1690_MR_ZI_Xlink_DSS_NCP_p300_fr3_R2.11087.11087.4_Lara_210622_P1690_MR_ZI_Xlink_DSS_NCP_p300_fr3_R2.11030.11030.4	76	64	12	Lara_210622_P1690_MR_ZI_Xlink_DSS_NCP_p300_fr3_R2_matched		2199.29	550.831	4	-1.9	1.9	2	9.36	4.04	8.08	0.2	0.25	0.36	0.24	0.12	0.07	835	-0.00216	33.9	0.88	40.05	0
1	AVLKSFLESVIR-KDIKLAR-a4-b1	His6_H4	His_H3	xlink	inter-protein xl	Lara_210622_P1690_MR_ZI_Xlink_DSS_NCP_p300_fr2_R1.27951.27951.4_Lara_210622_P1690_MR_ZI_Xlink_DSS_NCP_p300_fr2_R1.27933.27933.4	79	142	63	Lara_210622_P1690_MR_ZI_Xlink_DSS_NCP_p300_fr2_R1_matched		2341.41	586.359	4	-2.2	2.2	2	9.03	3	5.99	0.41	0.51	0.49	0.39	0.09	0.08	500	-0.00216	23.9	0.39	39.62	0
1	DIKLAR-SAKATK-a3-b3	His_H3	His6_H2A	xlink	inter-protein xl	Lara_210622_P1690_MR_ZI_Xlink_DSS_NCP_p300_fr4_R2.05366.05366.3_Lara_210622_P1690_MR_ZI_Xlink_DSS_NCP_p300_fr4_R2.05321.05321.3	145	146	1	Lara_210622_P1690_MR_ZI_Xlink_DSS_NCP_p300_fr4_R2_matched		1456.86	486.628	3	-1.3	1.3	1	10.08	3.46	6.91	0.57	0.36	0.39	0.35	0.04	0.07	462	-0.00171	29.9	0	38.15	0
1	GGKGLGK-DIKLAR-a3-b3	His6_H4	His_H3	xlink	inter-protein xl	Lara_210622_P1690_MR_ZI_Xlink_DSS_NCP_p300_fr3_R2.10006.10006.3_Lara_210622_P1690_MR_ZI_Xlink_DSS_NCP_p300_fr3_R2.09975.09975.3	28	145	117	Lara_210622_P1690_MR_ZI_Xlink_DSS_NCP_p300_fr3_R2_matched		1467.87	490.299	3	-2.8	2.8	2	11.13	3.26	6.52	0.56	0.32	0.59	0.08	0.51	0.11	363	-0.00216	31.3	0.89	38.08	0
1	IFKPEELR-TKQTAR-a3-b2	p300	His_H3	xlink	inter-protein xl	Lara_210622_P1690_MR_ZI_Xlink_DSS_NCP_p300_fr2_R1.15087.15087.4_Lara_210622_P1690_MR_ZI_Xlink_DSS_NCP_p300_fr2_R1.15021.15021.4	18	24	6	Lara_210622_P1690_MR_ZI_Xlink_DSS_NCP_p300_fr2_R1_matched		1872.04	469.019	4	-1.9	1.9	3	8.41	3.25	6.49	0.24	0.4	0.44	0.43	0.02	0.07	611	-0.00925	18.8	0.38	37.53	0
1	AGSAAKASQSR-AVTKYSSSTQA-a6-b4	His6_H2A	H2B	xlink	inter-protein xl	Lara_210622_P1690_MR_ZI_Xlink_DSS_NCP_p300_fr3_R2.07148.07148.3_Lara_210622_P1690_MR_ZI_Xlink_DSS_NCP_p300_fr3_R2.07068.07068.3	36	124	88	Lara_210622_P1690_MR_ZI_Xlink_DSS_NCP_p300_fr3_R2_matched		2312.16	771.727	3	-1.6	1.6	6	9.52	3.18	6.37	0.52	0.24	0.43	0.1	0.33	0.08	614	-0.0014	33.9	0	37.33	0
1	ATKASQEL-TKQTAR-a3-b2	His6_H2A	His_H3	xlink	inter-protein xl	Lara_210622_P1690_MR_ZI_Xlink_DSS_NCP_p300_fr3_R1.07510.07510.3_Lara_210622_P1690_MR_ZI_Xlink_DSS_NCP_p300_fr3_R1.07400.07400.3	149	24	125	Lara_210622_P1690_MR_ZI_Xlink_DSS_NCP_p300_fr3_R1_matched		1687.91	563.644	3	-0.9	0.9	3	8.79	3.92	7.84	0.36	0.37	0.31	0.26	0.05	0.05	577	-0.00171	25.6	0	37.13	0
1	RVTIQKK-SAKATK-a6-b3	His_H3	His6_H2A	xlink	inter-protein xl	Lara_210622_P1690_MR_ZI_Xlink_DSS_NCP_p300_fr2_R2.05153.05153.4_Lara_210622_P1690_MR_ZI_Xlink_DSS_NCP_p300_fr2_R2.05052.05052.4	141	146	5	Lara_210622_P1690_MR_ZI_Xlink_DSS_NCP_p300_fr2_R2_matched		1613.98	404.503	4	-2	2	2	10.35	2.67	5.34	0.3	0.39	0.67	0.23	0.45	0.13	321	-0.00171	31.1	0.46	36.88	0
1	FQKSTELLIR-SAKATK-a3-b3	His_H3	His6_H2A	xlink	inter-protein xl	Lara_210622_P1690_MR_ZI_Xlink_DSS_NCP_p300_fr2_R2.17955.17955.4_Lara_210622_P1690_MR_ZI_Xlink_DSS_NCP_p300_fr2_R2.17861.17861.4	76	146	70	Lara_210622_P1690_MR_ZI_Xlink_DSS_NCP_p300_fr2_R2_matched		1976.13	495.04	4	-1.9	1.9	2	8.17	3.82	7.63	0.26	0.29	0.38	0.33	0.05	0.06	709	-0.00171	20.7	0	36.45	0
1	ATKASQEL-DIKLAR-a3-b3	His6_H2A	His_H3	xlink	inter-protein xl	Lara_210622_P1690_MR_ZI_Xlink_DSS_NCP_p300_fr2_R1.18246.18246.3_Lara_210622_P1690_MR_ZI_Xlink_DSS_NCP_p300_fr2_R1.18162.18162.3	149	145	4	Lara_210622_P1690_MR_ZI_Xlink_DSS_NCP_p300_fr2_R1_matched		1698.95	567.324	3	-2.4	2.4	4	9.56	3.48	6.96	0.57	0.25	0.38	0.31	0.06	0.06	535	-0.00171	34.5	0.48	36	0
1	VYKYCSK-TKQTAR-a3-b2	p300	His_H3	xlink	inter-protein xl	Lara_210622_P1690_MR_ZI_Xlink_DSS_NCP_p300_fr3_R2.05567.05567.4_Lara_210622_P1690_MR_ZI_Xlink_DSS_NCP_p300_fr3_R2.05472.05472.4	108	24	84	Lara_210622_P1690_MR_ZI_Xlink_DSS_NCP_p300_fr3_R2_matched		1787.92	447.987	4	-3	3	1	8.51	3.66	7.32	0.33	0.42	0.39	0.28	0.12	0.07	468	-0.00925	18.9	0	35.93	0
1	ETYSSYIYKVLK-AGSAAKASQSR-a9-b6	H2B	His6_H2A	xlink	inter-protein xl	Lara_210622_P1690_MR_ZI_Xlink_DSS_NCP_p300_fr2_R1.23856.23856.4_Lara_210622_P1690_MR_ZI_Xlink_DSS_NCP_p300_fr2_R1.23839.23839.4	47	36	11	Lara_210622_P1690_MR_ZI_Xlink_DSS_NCP_p300_fr2_R1_matched		2663.38	666.851	4	-2.2	2.2	2	7.57	3.29	6.57	0.33	0.25	0.41	0.36	0.05	0.07	765	-0.0014	18.3	0	35.78	0
1	SAKATK-TKQTAR-a3-b2	His6_H2A	His_H3	xlink	inter-protein xl	Lara_210622_P1690_MR_ZI_Xlink_DSS_NCP_p300_fr3_R1.02350.02350.3_Lara_210622_P1690_MR_ZI_Xlink_DSS_NCP_p300_fr3_R1.02327.02327.3	146	24	122	Lara_210622_P1690_MR_ZI_Xlink_DSS_NCP_p300_fr3_R1_matched		1445.82	482.947	3	-2.7	2.7	2	10.62	3.05	6.1	0.41	0.36	0.35	0.09	0.26	0.06	264	-0.00171	31.9	0.73	35.22	0.048
1	LLGNVTIAQGGVLPNIHQNLLPKK-TKQTAR-a23-b2	His6_H2A	His_H3	xlink	inter-protein xl	Lara_210622_P1690_MR_ZI_Xlink_DSS_NCP_p300_fr1_R2.22239.22239.5_Lara_210622_P1690_MR_ZI_Xlink_DSS_NCP_p300_fr1_R2.22164.22164.5	142	24	118	Lara_210622_P1690_MR_ZI_Xlink_DSS_NCP_p300_fr1_R2_matched		3377.95	676.597	5	-1.3	1.3	1	7.37	2.55	5.1	0.22	0.29	0.44	0.39	0.04	0.06	732	-0.00171	6.6	0.25	35.22	0.048
1	KSTGGK-RGGVKR-a1-b5	His_H3	His6_H4	xlink	inter-protein xl	Lara_210622_P1690_MR_ZI_Xlink_DSS_NCP_p300_fr3_R2.02183.02183.3_Lara_210622_P1690_MR_ZI_Xlink_DSS_NCP_p300_fr3_R2.02174.02174.3	29	64	35	Lara_210622_P1690_MR_ZI_Xlink_DSS_NCP_p300_fr3_R2_matched		1385.81	462.943	3	-2.6	2.6	1	7.5	4.39	8.77	0.31	0.31	0.25	0.17	0.08	0.05	688	-0.00216	35.4	0.61	35.06	0.043
1	RKTVTSLDVVYALK-EIAQDFKTDLR-a2-b7	His6_H4	His_H3	xlink	inter-protein xl	Lara_210622_P1690_MR_ZI_Xlink_DSS_NCP_p300_fr2_R2.27137.27137.5_Lara_210622_P1690_MR_ZI_Xlink_DSS_NCP_p300_fr2_R2.27117.27117.5	99	99	0	Lara_210622_P1690_MR_ZI_Xlink_DSS_NCP_p300_fr2_R2_matched		3064.68	613.943	5	-1.2	1.2	1	8.46	2.84	5.68	0.16	0.3	0.39	0.29	0.1	0.07	598	-0.00216	11.4	0.82	35.04	0.043
1	NDDELNKLLGNVTIAQGGVLPNIHQNLLPK-DIKLAR-a7-b3	His6_H2A	His_H3	xlink	inter-protein xl	Lara_210622_P1690_MR_ZI_Xlink_DSS_NCP_p300_fr1_R2.24355.24355.4_Lara_210622_P1690_MR_ZI_Xlink_DSS_NCP_p300_fr1_R2.24334.24334.4	119	145	26	Lara_210622_P1690_MR_ZI_Xlink_DSS_NCP_p300_fr1_R2_matched		4089.26	1023.32	4	-0.2	0.2	2	7.56	1.87	3.74	0.3	0.46	0.4	0.39	0.01	0.05	491	-0.00171	10	0	34.99	0.042
1	AVTKYSSSTQA-GGKAGSAAK-a4-b3	H2B	His6_H2A	xlink	inter-protein xl	Lara_210622_P1690_MR_ZI_Xlink_DSS_NCP_p300_fr3_R1.07041.07041.3_Lara_210622_P1690_MR_ZI_Xlink_DSS_NCP_p300_fr3_R1.06924.06924.3	124	30	94	Lara_210622_P1690_MR_ZI_Xlink_DSS_NCP_p300_fr3_R1_matched		2025.04	676.02	3	-0.1	0.1	4	9.1	2.51	5.01	0.38	0.32	0.3	0.25	0.05	0.05	475	-0.0014	27.3	0.83	34.87	0.04
1	RFQKSTELLIR-ATKASQEL-a4-b3	His_H3	His6_H2A	xlink	inter-protein xl	Lara_210622_P1690_MR_ZI_Xlink_DSS_NCP_p300_fr2_R1.21445.21445.3_Lara_210622_P1690_MR_ZI_Xlink_DSS_NCP_p300_fr2_R1.21371.21371.3	76	149	73	Lara_210622_P1690_MR_ZI_Xlink_DSS_NCP_p300_fr2_R1_matched		2374.32	792.447	3	-1.8	1.8	2	7.75	2.71	5.42	0.38	0.27	0.41	0.07	0.34	0.08	620	-0.00171	23.8	0.68	34.32	0.04
1	QTHPDTGISQKSMSILNSFVNDIFER-KLPFQR-a11-b1	H2B	His_H3	xlink	inter-protein xl	Lara_210622_P1690_MR_ZI_Xlink_DSS_NCP_p300_fr1_R2.25228.25228.5_Lara_210622_P1690_MR_ZI_Xlink_DSS_NCP_p300_fr1_R2.25210.25210.5	61	84	23	Lara_210622_P1690_MR_ZI_Xlink_DSS_NCP_p300_fr1_R2_matched		3888.97	778.803	5	-2.2	2.2	1	8.35	2.17	4.35	0.11	0.38	0.33	0.19	0.13	0.09	415	-0.00261	11.4	0.19	33.35	0.038
1	RVVQHTKGCK-TKQTAR-a7-b2	p300	His_H3	xlink	inter-protein xl	Lara_210622_P1690_MR_ZI_Xlink_DSS_NCP_p300_fr2_R1.02298.02298.4_Lara_210622_P1690_MR_ZI_Xlink_DSS_NCP_p300_fr2_R1.02280.02280.4	681	24	657	Lara_210622_P1690_MR_ZI_Xlink_DSS_NCP_p300_fr2_R1_matched		2053.12	514.287	4	-2.3	2.3	1	9.46	3.03	6.07	0.23	0.3	0.46	0.16	0.3	0.1	354	-0.00925	18.9	0.69	33.25	0.037
1	KPASKAPAEK-GGKAGSAAK-a5-b3	H2B	His6_H2A	xlink	inter-protein xl	Lara_210622_P1690_MR_ZI_Xlink_DSS_NCP_p300_fr2_R1.02849.02849.4_Lara_210622_P1690_MR_ZI_Xlink_DSS_NCP_p300_fr2_R1.02785.02785.4	12	30	18	Lara_210622_P1690_MR_ZI_Xlink_DSS_NCP_p300_fr2_R1_matched		1909.06	478.272	4	-2.5	2.5	2	8.16	3.03	6.05	0.27	0.36	0.32	0.06	0.26	0.06	433	-0.0014	14	0.72	32.98	0.036
1	AVTKYSSSTQA-TKQTAR-a4-b2	H2B	His_H3	xlink	inter-protein xl	Lara_210622_P1690_MR_ZI_Xlink_DSS_NCP_p300_fr3_R2.06700.06700.3_Lara_210622_P1690_MR_ZI_Xlink_DSS_NCP_p300_fr3_R2.06617.06617.3	124	24	100	Lara_210622_P1690_MR_ZI_Xlink_DSS_NCP_p300_fr3_R2_matched		1983.02	662.016	3	-2.1	2.1	4	8.67	2.31	4.62	0.47	0.27	0.28	0.27	0.01	0.04	455	-0.00261	24.6	0.93	32.77	0.034
1	AGSAAKASQSR-VVQHTKGCK-a6-b6	His6_H2A	p300	xlink	inter-protein xl	Lara_210622_P1690_MR_ZI_Xlink_DSS_NCP_p300_fr2_R1.02779.02779.3_Lara_210622_P1690_MR_ZI_Xlink_DSS_NCP_p300_fr2_R1.02768.02768.3	36	681	645	Lara_210622_P1690_MR_ZI_Xlink_DSS_NCP_p300_fr2_R1_matched		2226.15	743.058	3	-2	2	1	7.39	3.45	6.89	0.34	0.11	0.28	0.15	0.12	0.05	778	-0.00492	11	0	32.32	0.033
1	STGGKAPR-SAKATK-a5-b3	His_H3	His6_H2A	xlink	inter-protein xl	Lara_210622_P1690_MR_ZI_Xlink_DSS_NCP_p300_fr3_R2.02759.02759.3_Lara_210622_P1690_MR_ZI_Xlink_DSS_NCP_p300_fr3_R2.02719.02719.3	34	146	112	Lara_210622_P1690_MR_ZI_Xlink_DSS_NCP_p300_fr3_R2_matched		1514.84	505.953	3	-3.4	3.4	1	9.67	2.6	5.21	0.43	0.23	0.53	0.42	0.12	0.09	310	-0.00171	24.2	0	31.84	0.032
1	RFQKSTELLIR-SAKATK-a4-b3	His_H3	His6_H2A	xlink	inter-protein xl	Lara_210622_P1690_MR_ZI_Xlink_DSS_NCP_p300_fr2_R2.15429.15429.4_Lara_210622_P1690_MR_ZI_Xlink_DSS_NCP_p300_fr2_R2.15346.15346.4	76	146	70	Lara_210622_P1690_MR_ZI_Xlink_DSS_NCP_p300_fr2_R2_matched		2132.23	534.065	4	-2.2	2.2	2	9.1	1.88	3.77	0.36	0.42	0.37	0.36	0.01	0.05	177	-0.00171	23.8	0.34	31.58	0.031
1	ATKASQEL-KQLASK-a3-b1	His6_H2A	His_H3	xlink	inter-protein xl	Lara_210622_P1690_MR_ZI_Xlink_DSS_NCP_p300_fr2_R2.12020.12020.3_Lara_210622_P1690_MR_ZI_Xlink_DSS_NCP_p300_fr2_R2.11890.11890.3	149	38	111	Lara_210622_P1690_MR_ZI_Xlink_DSS_NCP_p300_fr2_R2_matched		1657.92	553.649	3	-0.5	0.5	2	8.29	2.35	4.7	0.43	0.25	0.46	0.42	0.03	0.07	429	-0.00171	20.7	0.51	31.37	0.03
1	IATEASKLAAYNK-TVTSLDVVYALKR-a7-b12	H2B	His6_H4	xlink	inter-protein xl	Lara_210622_P1690_MR_ZI_Xlink_DSS_NCP_p300_fr2_R2.27544.27544.4_Lara_210622_P1690_MR_ZI_Xlink_DSS_NCP_p300_fr2_R2.27534.27534.4	83	111	28	Lara_210622_P1690_MR_ZI_Xlink_DSS_NCP_p300_fr2_R2_matched		2980.64	746.169	4	-1.8	1.8	2	8.69	1.89	3.77	0.31	0.27	0.49	0.05	0.44	0.09	351	-0.00176	15.5	0.58	31.23	0.029
1	ATKASQEL-RVTIQKK-a3-b6	His6_H2A	His_H3	xlink	inter-protein xl	Lara_210622_P1690_MR_ZI_Xlink_DSS_NCP_p300_fr3_R1.09653.09653.3_Lara_210622_P1690_MR_ZI_Xlink_DSS_NCP_p300_fr3_R1.09596.09596.3	149	141	8	Lara_210622_P1690_MR_ZI_Xlink_DSS_NCP_p300_fr3_R1_matched		1856.07	619.698	3	-1.6	1.6	3	7.83	3.51	7.01	0.41	0.22	0.31	0.27	0.04	0.05	514	-0.00171	32	0.55	31.1	0.029
1	TKQTAR-TRKENK-a2-b3	His_H3	p300	xlink	inter-protein xl	Lara_210622_P1690_MR_ZI_Xlink_DSS_NCP_p300_fr3_R1.02081.02081.3_Lara_210622_P1690_MR_ZI_Xlink_DSS_NCP_p300_fr3_R1.02078.02078.3	24	252	228	Lara_210622_P1690_MR_ZI_Xlink_DSS_NCP_p300_fr3_R1_matched		1615.9	539.64	3	-2	2	2	8.48	3.81	7.62	0.49	0.25	0.34	0.12	0.22	0.06	372	-0.00925	25.7	0.5	30.76	0.028
1	VLKQTHPDTGISQK-GGKAGSAAK-a3-b3	H2B	His6_H2A	xlink	inter-protein xl	Lara_210622_P1690_MR_ZI_Xlink_DSS_NCP_p300_fr2_R1.07128.07128.5_Lara_210622_P1690_MR_ZI_Xlink_DSS_NCP_p300_fr2_R1.07057.07057.5	50	30	20	Lara_210622_P1690_MR_ZI_Xlink_DSS_NCP_p300_fr2_R1_matched		2434.31	487.87	5	-3.3	3.3	2	6.95	2.61	5.23	0.17	0.31	0.27	0.07	0.2	0.06	514	-0.0014	10.9	0	30.64	0.027
1	DSVTYTEHAKRK-EIAQDFKTDLR-a10-b7	His6_H4	His_H3	xlink	inter-protein xl	Lara_210622_P1690_MR_ZI_Xlink_DSS_NCP_p300_fr2_R2.17352.17352.4_Lara_210622_P1690_MR_ZI_Xlink_DSS_NCP_p300_fr2_R2.17217.17217.4	97	99	2	Lara_210622_P1690_MR_ZI_Xlink_DSS_NCP_p300_fr2_R2_matched		2906.47	727.626	4	-2	2	1	5.55	2.88	5.76	0.22	0.14	0.39	0.04	0.35	0.07	836	-0.00216	14	0.21	30.48	0.026
1	KTSTSTDGK-TKQTAR-a1-b2	H2B	His_H3	xlink	inter-protein xl	Lara_210622_P1690_MR_ZI_Xlink_DSS_NCP_p300_fr3_R2.02291.02291.3_Lara_210622_P1690_MR_ZI_Xlink_DSS_NCP_p300_fr3_R2.02270.02270.3	23	24	1	Lara_210622_P1690_MR_ZI_Xlink_DSS_NCP_p300_fr3_R2_matched		1764.92	589.314	3	-1.4	1.4	1	8.69	2.37	4.73	0.28	0.39	0.25	0.15	0.1	0.05	210	-0.00261	23.8	0.61	30.42	0.026
1	IATEASKLAAYNKK-TVTSLDVVYALKR-a13-b12	H2B	His6_H4	xlink	inter-protein xl	Lara_210622_P1690_MR_ZI_Xlink_DSS_NCP_p300_fr1_R1.23147.23147.5_Lara_210622_P1690_MR_ZI_Xlink_DSS_NCP_p300_fr1_R1.23111.23111.5	89	111	22	Lara_210622_P1690_MR_ZI_Xlink_DSS_NCP_p300_fr1_R1_matched		3108.74	622.756	5	-1.2	1.2	1	6.62	2.41	4.81	0.27	0.17	0.62	0.23	0.38	0.11	468	-0.00176	14.2	0.58	27.22	0.042

## Sheet: NCP_p300_intraprotein_crosslink
Rank	Id	Protein1	Protein2	Type	XLType	Spectrum	AbsPos1	AbsPos2	deltaAA	Annotation	Smallest_dist[euklid]	Mr	Mz	z	Error_rel[ppm]	Error_abs[ppm]	nseen	MatchOdds	wmatchoddssum	wmatchoddsmean	Xcorrx	Xcorrb	TIC	TicA	TicB	WTIC	intsum	lApS	seriesscore	deltaS	ld-Score	fdr
1	APAEKKPAAK-KTSTSTDGKK-a5-b1	H2B	H2B	xlink	intra-protein xl	Lara_210622_P1690_MR_ZI_Xlink_DSS_NCP_p300_fr2_R2.02246.02246.4_Lara_210622_P1690_MR_ZI_Xlink_DSS_NCP_p300_fr2_R2.02227.02227.4	17	23	6	Lara_210622_P1690_MR_ZI_Xlink_DSS_NCP_p300_fr2_R2_matched		2199.21	550.81	4	-0.9	0.9	1	10.22	4.76	9.53	0.3	0.6	0.33	0.12	0.21	0.06	914	-2.31154	16.8	0.54	50.9	0
1	DIFKQATEDR-HKEVFFVIR-a4-b2	p300	p300	xlink	intra-protein xl	Lara_210622_P1690_MR_ZI_Xlink_DSS_NCP_p300_fr2_R2.26976.26976.4_Lara_210622_P1690_MR_ZI_Xlink_DSS_NCP_p300_fr2_R2.26975.26975.4	456	504	48	Lara_210622_P1690_MR_ZI_Xlink_DSS_NCP_p300_fr2_R2_matched		2533.33	634.34	4	-1	1	2	8.58	4	8	0.33	0.38	0.43	0.42	0.02	0.08	971	-1.21987	29	0.26	44.21	0
1	APAEKKPAAK-AEKKPASK-a5-b3	H2B	H2B	xlink	intra-protein xl	Lara_210622_P1690_MR_ZI_Xlink_DSS_NCP_p300_fr2_R2.02398.02398.4_Lara_210622_P1690_MR_ZI_Xlink_DSS_NCP_p300_fr2_R2.02370.02370.4	17	7	10	Lara_210622_P1690_MR_ZI_Xlink_DSS_NCP_p300_fr2_R2_matched		2005.15	502.296	4	-1.5	1.5	1	11.4	4.57	9.13	0.42	0.4	0.5	0.28	0.22	0.09	586	-2.31154	20.1	0.32	43.7	0
1	FQKSTELLIR-KSAPSTGGVK-a3-b1	His_H3	His_H3	xlink	intra-protein xl	Lara_210622_P1690_MR_ZI_Xlink_DSS_NCP_p300_fr2_R2.19091.19091.4_Lara_210622_P1690_MR_ZI_Xlink_DSS_NCP_p300_fr2_R2.18966.18966.4	76	47	29	Lara_210622_P1690_MR_ZI_Xlink_DSS_NCP_p300_fr2_R2_matched		2302.28	576.579	4	-2.7	2.7	2	9.37	3.74	7.49	0.3	0.47	0.52	0.23	0.29	0.09	693	-2.13274	28.2	0.58	42.89	0
1	STGGKAPR-DIKLAR-a5-b3	His_H3	His_H3	xlink	intra-protein xl	Lara_210622_P1690_MR_ZI_Xlink_DSS_NCP_p300_fr3_R1.08424.08424.4_Lara_210622_P1690_MR_ZI_Xlink_DSS_NCP_p300_fr3_R1.08377.08377.4	34	145	111	Lara_210622_P1690_MR_ZI_Xlink_DSS_NCP_p300_fr3_R1_matched		1624.92	407.238	4	-3.3	3.3	2	10.07	4.8	9.6	0.32	0.42	0.54	0.21	0.33	0.1	617	-2.13274	16.4	0	42.04	0
1	KQLASK-TKQTAR-a1-b2	His_H3	His_H3	xlink	intra-protein xl	Lara_210622_P1690_MR_ZI_Xlink_DSS_NCP_p300_fr4_R1.03293.03293.4_Lara_210622_P1690_MR_ZI_Xlink_DSS_NCP_p300_fr4_R1.03227.03227.4	38	24	14	Lara_210622_P1690_MR_ZI_Xlink_DSS_NCP_p300_fr4_R1_matched		1514.87	379.726	4	-2.4	2.4	7	10.52	4.15	8.29	0.38	0.56	0.39	0.09	0.29	0.07	410	-2.13274	36.1	0.6	41.79	0
1	KQLASK-KSTGGK-a1-b1	His_H3	His_H3	xlink	intra-protein xl	Lara_210622_P1690_MR_ZI_Xlink_DSS_NCP_p300_fr4_R2.02920.02920.3_Lara_210622_P1690_MR_ZI_Xlink_DSS_NCP_p300_fr4_R2.02859.02859.3	38	29	9	Lara_210622_P1690_MR_ZI_Xlink_DSS_NCP_p300_fr4_R2_matched		1387.8	463.608	3	-2.3	2.3	5	10.06	5.35	10.7	0.33	0.41	0.31	0.22	0.09	0.06	644	-2.13274	45.1	0.83	41.7	0
1	KTSTSTDGKK-AEKKPASK-a1-b3	H2B	H2B	xlink	intra-protein xl	Lara_210622_P1690_MR_ZI_Xlink_DSS_NCP_p300_fr2_R2.02105.02105.4_Lara_210622_P1690_MR_ZI_Xlink_DSS_NCP_p300_fr2_R2.02103.02103.4	23	7	16	Lara_210622_P1690_MR_ZI_Xlink_DSS_NCP_p300_fr2_R2_matched		2047.11	512.786	4	-0.9	0.9	1	10.08	4	8.01	0.27	0.47	0.29	0.19	0.11	0.05	571	-2.31154	22.3	0.57	41.51	0
1	DIKLAR-VTIQKK-a3-b5	His_H3	His_H3	xlink	intra-protein xl	Lara_210622_P1690_MR_ZI_Xlink_DSS_NCP_p300_fr4_R2.07636.07636.3_Lara_210622_P1690_MR_ZI_Xlink_DSS_NCP_p300_fr4_R2.07593.07593.3	145	141	4	Lara_210622_P1690_MR_ZI_Xlink_DSS_NCP_p300_fr4_R2_matched		1567.96	523.662	3	-2.1	2.1	6	10.63	4.03	8.06	0.76	0.24	0.64	0.34	0.3	0.12	581	-2.13274	46.5	0	39.93	0
1	DIKLAR-TKQTAR-a3-b2	His_H3	His_H3	xlink	intra-protein xl	Lara_210622_P1690_MR_ZI_Xlink_DSS_NCP_p300_fr4_R2.05400.05400.3_Lara_210622_P1690_MR_ZI_Xlink_DSS_NCP_p300_fr4_R2.05345.05345.3	145	24	121	Lara_210622_P1690_MR_ZI_Xlink_DSS_NCP_p300_fr4_R2_matched		1555.9	519.642	3	-2.1	2.1	4	11.23	4.65	9.3	0.52	0.32	0.37	0.22	0.15	0.07	488	-2.13274	36.1	0.78	39.85	0
1	FQKSTELLIR-YKPGTVALR-a3-b2	His_H3	His_H3	xlink	intra-protein xl	Lara_210622_P1690_MR_ZI_Xlink_DSS_NCP_p300_fr2_R1.23548.23548.4_Lara_210622_P1690_MR_ZI_Xlink_DSS_NCP_p300_fr2_R1.23480.23480.4	76	62	14	Lara_210622_P1690_MR_ZI_Xlink_DSS_NCP_p300_fr2_R1_matched		2375.35	594.846	4	-2.2	2.2	3	8.6	2.79	5.59	0.21	0.45	0.5	0.1	0.4	0.09	615	-2.13274	19.1	0.71	39.41	0
1	IVHDYKDIFK-LQEWFKK-a6-b6	p300	p300	xlink	intra-protein xl	Lara_210622_P1690_MR_ZI_Xlink_DSS_NCP_p300_fr2_R2.26118.26118.5_Lara_210622_P1690_MR_ZI_Xlink_DSS_NCP_p300_fr2_R2.25974.25974.5	452	436	16	Lara_210622_P1690_MR_ZI_Xlink_DSS_NCP_p300_fr2_R2_matched		2392.28	479.463	5	-3.4	3.4	2	10.76	4.03	8.06	0.24	0.34	0.33	0.17	0.16	0.06	522	-1.21987	27.2	0.25	39.34	0
1	AEKKPASK-KPAAKK-a3-b5	H2B	H2B	xlink	intra-protein xl	Lara_210622_P1690_MR_ZI_Xlink_DSS_NCP_p300_fr2_R1.02068.02068.3_Lara_210622_P1690_MR_ZI_Xlink_DSS_NCP_p300_fr2_R1.02057.02057.3	7	22	15	Lara_210622_P1690_MR_ZI_Xlink_DSS_NCP_p300_fr2_R1_matched		1636.98	546.669	3	-2.6	2.6	2	10.88	4.49	8.98	0.56	0.25	0.59	0.22	0.37	0.11	533	-2.31154	31.7	0	39.31	0
1	TKQTAR-VTIQKK-a2-b5	His_H3	His_H3	xlink	intra-protein xl	Lara_210622_P1690_MR_ZI_Xlink_DSS_NCP_p300_fr2_R2.06556.06556.4_Lara_210622_P1690_MR_ZI_Xlink_DSS_NCP_p300_fr2_R2.06458.06458.4	24	141	117	Lara_210622_P1690_MR_ZI_Xlink_DSS_NCP_p300_fr2_R2_matched		1556.92	390.238	4	-3	3	2	7.88	3.3	6.6	0.31	0.59	0.44	0.14	0.31	0.08	495	-2.13274	19.4	0.71	38.86	0
1	TKQTAR-TKQTAR-a2-b2	His_H3	His_H3	xlink	intra-protein xl	Lara_210622_P1690_MR_ZI_Xlink_DSS_NCP_p300_fr3_R1.02415.02415.3_Lara_210622_P1690_MR_ZI_Xlink_DSS_NCP_p300_fr3_R1.02395.02395.3	24	24	0	Lara_210622_P1690_MR_ZI_Xlink_DSS_NCP_p300_fr3_R1_matched		1544.86	515.962	3	-1.5	1.5	2	11.48	4.01	8.02	0.41	0.45	0.42	0.21	0.21	0.08	227	-2.13274	56.9	0.8	38.22	0
1	FQKSTELLIR-KSTGGK-a3-b1	His_H3	His_H3	xlink	intra-protein xl	Lara_210622_P1690_MR_ZI_Xlink_DSS_NCP_p300_fr2_R2.17604.17604.4_Lara_210622_P1690_MR_ZI_Xlink_DSS_NCP_p300_fr2_R2.17468.17468.4	76	29	47	Lara_210622_P1690_MR_ZI_Xlink_DSS_NCP_p300_fr2_R2_matched		1948.1	488.032	4	-1.2	1.2	2	8.52	3.36	6.72	0.22	0.4	0.46	0.45	0.01	0.07	630	-2.13274	27.5	0.9	38.06	0
1	KSAPSTGGVK-TKQTAR-a1-b2	His_H3	His_H3	xlink	intra-protein xl	Lara_210622_P1690_MR_ZI_Xlink_DSS_NCP_p300_fr2_R2.04639.04639.4_Lara_210622_P1690_MR_ZI_Xlink_DSS_NCP_p300_fr2_R2.04544.04544.4	47	24	23	Lara_210622_P1690_MR_ZI_Xlink_DSS_NCP_p300_fr2_R2_matched		1771.98	444.002	4	-2.1	2.1	3	8.92	2.72	5.45	0.25	0.48	0.5	0.41	0.08	0.08	415	-2.13274	20.5	0.5	36.91	0
1	KSAPSTGGVK-KQLASK-a1-b1	His_H3	His_H3	xlink	intra-protein xl	Lara_210622_P1690_MR_ZI_Xlink_DSS_NCP_p300_fr3_R2.06248.06248.4_Lara_210622_P1690_MR_ZI_Xlink_DSS_NCP_p300_fr3_R2.06151.06151.4	47	38	9	Lara_210622_P1690_MR_ZI_Xlink_DSS_NCP_p300_fr3_R2_matched		1741.99	436.506	4	-1.7	1.7	4	8.95	1.81	3.61	0.25	0.53	0.41	0.39	0.02	0.06	359	-2.13274	18.5	0.38	36.89	0
1	RFQKSTELLIR-KSAPSTGGVK-a4-b1	His_H3	His_H3	xlink	intra-protein xl	Lara_210622_P1690_MR_ZI_Xlink_DSS_NCP_p300_fr2_R1.16882.16882.4_Lara_210622_P1690_MR_ZI_Xlink_DSS_NCP_p300_fr2_R1.16777.16777.4	76	47	29	Lara_210622_P1690_MR_ZI_Xlink_DSS_NCP_p300_fr2_R1_matched		2458.39	615.604	4	-2.5	2.5	2	7.56	2.7	5.39	0.22	0.43	0.31	0.09	0.22	0.06	634	-2.13274	14.9	0.75	36.77	0
1	KPASKAPAEK-KPAAKK-a5-b5	H2B	H2B	xlink	intra-protein xl	Lara_210622_P1690_MR_ZI_Xlink_DSS_NCP_p300_fr2_R1.02263.02263.4_Lara_210622_P1690_MR_ZI_Xlink_DSS_NCP_p300_fr2_R1.02255.02255.4	12	22	10	Lara_210622_P1690_MR_ZI_Xlink_DSS_NCP_p300_fr2_R1_matched		1805.07	452.276	4	-2.6	2.6	1	11.43	3	6.01	0.26	0.3	0.5	0.26	0.25	0.1	326	-2.31154	22.4	0.91	36.77	0
1	KSAPSTGGVK-YKPGTVALR-a1-b2	His_H3	His_H3	xlink	intra-protein xl	Lara_210622_P1690_MR_ZI_Xlink_DSS_NCP_p300_fr2_R2.12844.12844.4_Lara_210622_P1690_MR_ZI_Xlink_DSS_NCP_p300_fr2_R2.12762.12762.4	47	62	15	Lara_210622_P1690_MR_ZI_Xlink_DSS_NCP_p300_fr2_R2_matched		2072.16	519.047	4	-2.3	2.3	2	8.54	2.11	4.21	0.18	0.52	0.48	0.09	0.39	0.09	407	-2.13274	15.3	0.73	36.75	0
1	QLASKAAR-TKQTAR-a5-b2	His_H3	His_H3	xlink	intra-protein xl	Lara_210622_P1690_MR_ZI_Xlink_DSS_NCP_p300_fr3_R1.04707.04707.4_Lara_210622_P1690_MR_ZI_Xlink_DSS_NCP_p300_fr3_R1.04655.04655.4	43	24	19	Lara_210622_P1690_MR_ZI_Xlink_DSS_NCP_p300_fr3_R1_matched		1684.95	422.246	4	-2.6	2.6	1	9.16	3.73	7.47	0.25	0.5	0.28	0.15	0.13	0.05	371	-2.13274	21.3	0.72	36.73	0
1	KSTGGKAPR-KQLASK-a6-b1	His_H3	His_H3	xlink	intra-protein xl	Lara_210622_P1690_MR_ZI_Xlink_DSS_NCP_p300_fr3_R1.03584.03584.4_Lara_210622_P1690_MR_ZI_Xlink_DSS_NCP_p300_fr3_R1.03531.03531.4	34	38	4	Lara_210622_P1690_MR_ZI_Xlink_DSS_NCP_p300_fr3_R1_matched		1711.99	429.005	4	-2.6	2.6	1	10.06	3.45	6.9	0.24	0.37	0.24	0.11	0.13	0.05	420	-2.13274	35.3	0.72	36.37	0
1	VVQHTKGCK-TRKENK-a6-b3	p300	p300	xlink	intra-protein xl	Lara_210622_P1690_MR_ZI_Xlink_DSS_NCP_p300_fr3_R2.02082.02082.3_Lara_210622_P1690_MR_ZI_Xlink_DSS_NCP_p300_fr3_R2.02064.02064.3	681	252	429	Lara_210622_P1690_MR_ZI_Xlink_DSS_NCP_p300_fr3_R2_matched		1968.06	657.026	3	-1.3	1.3	3	8.69	4.68	9.36	0.52	0.2	0.27	0.2	0.07	0.05	708	-1.21987	28.2	0	35.99	0
1	FQKSTELLIR-STGGKAPR-a3-b5	His_H3	His_H3	xlink	intra-protein xl	Lara_210622_P1690_MR_ZI_Xlink_DSS_NCP_p300_fr2_R1.18668.18668.4_Lara_210622_P1690_MR_ZI_Xlink_DSS_NCP_p300_fr2_R1.18640.18640.4	76	34	42	Lara_210622_P1690_MR_ZI_Xlink_DSS_NCP_p300_fr2_R1_matched		2144.19	537.055	4	-2.2	2.2	2	9.04	3.04	6.08	0.27	0.39	0.36	0.12	0.23	0.07	435	-2.13274	29.1	0.27	35.56	0
1	HKEVFFVIR-IPKPKR-a2-b3	p300	p300	xlink	intra-protein xl	Lara_210622_P1690_MR_ZI_Xlink_DSS_NCP_p300_fr2_R1.18916.18916.5_Lara_210622_P1690_MR_ZI_Xlink_DSS_NCP_p300_fr2_R1.18844.18844.5	504	427	77	Lara_210622_P1690_MR_ZI_Xlink_DSS_NCP_p300_fr2_R1_matched		2049.22	410.852	5	-2	2	2	8.87	2.62	5.25	0.3	0.37	0.78	0.77	0.01	0.12	418	-1.21987	29.5	0	35.15	0
1	LTSAKELPYFEGDFWPNVLEESIK-IVHDYKDIFK-a5-b6	p300	p300	xlink	intra-protein xl	Lara_210622_P1690_MR_ZI_Xlink_DSS_NCP_p300_fr1_R1.24773.24773.5_Lara_210622_P1690_MR_ZI_Xlink_DSS_NCP_p300_fr1_R1.24764.24764.5	467	452	15	Lara_210622_P1690_MR_ZI_Xlink_DSS_NCP_p300_fr1_R1_matched		4226.15	846.237	5	-0.5	0.5	1	6.73	2	3.99	0.21	0.35	0.46	0.45	0.01	0.06	729	-1.21987	4.2	0	35.06	0
1	FQKSTELLIR-KQLASK-a3-b1	His_H3	His_H3	xlink	intra-protein xl	Lara_210622_P1690_MR_ZI_Xlink_DSS_NCP_p300_fr2_R2.19797.19797.4_Lara_210622_P1690_MR_ZI_Xlink_DSS_NCP_p300_fr2_R2.19730.19730.4	76	38	38	Lara_210622_P1690_MR_ZI_Xlink_DSS_NCP_p300_fr2_R2_matched		2045.18	512.304	4	-2.1	2.1	2	8.56	2.7	5.4	0.19	0.37	0.41	0.39	0.02	0.06	483	-2.13274	25.1	0	34.73	0
1	RVTIQKK-KSTGGK-a6-b1	His_H3	His_H3	xlink	intra-protein xl	Lara_210622_P1690_MR_ZI_Xlink_DSS_NCP_p300_fr3_R2.04092.04092.4_Lara_210622_P1690_MR_ZI_Xlink_DSS_NCP_p300_fr3_R2.04013.04013.4	141	29	112	Lara_210622_P1690_MR_ZI_Xlink_DSS_NCP_p300_fr3_R2_matched		1585.95	397.495	4	-3	3	4	8.79	2.77	5.54	0.15	0.57	0.21	0.07	0.14	0.04	215	-2.13274	32.9	0.66	34.24	0
1	KSTGGK-TKQTAR-a1-b2	His_H3	His_H3	xlink	intra-protein xl	Lara_210622_P1690_MR_ZI_Xlink_DSS_NCP_p300_fr4_R1.02073.02073.3_Lara_210622_P1690_MR_ZI_Xlink_DSS_NCP_p300_fr4_R1.02062.02062.3	29	24	5	Lara_210622_P1690_MR_ZI_Xlink_DSS_NCP_p300_fr4_R1_matched		1417.79	473.603	3	-1.9	1.9	1	10	3.61	7.22	0.39	0.36	0.27	0.08	0.19	0.05	291	-2.13274	38.9	0.79	34.11	0
1	YHFCEKCFNEIQGESVSLGDDPSQPQTTINK-VYKYCSK-a6-b3	p300	p300	xlink	intra-protein xl	Lara_210622_P1690_MR_ZI_Xlink_DSS_NCP_p300_fr1_R2.19048.19048.5_Lara_210622_P1690_MR_ZI_Xlink_DSS_NCP_p300_fr1_R2.19040.19040.5	171	108	63	Lara_210622_P1690_MR_ZI_Xlink_DSS_NCP_p300_fr1_R2_matched		4712.15	943.437	5	-1	1	2	6.98	2.09	4.18	0.23	0.43	0.37	0.35	0.02	0.05	528	-1.21987	2.6	0	33.68	0
1	SAKAGLTFPVGR-GGKAGSAAK-a3-b3	His6_H2A	His6_H2A	xlink	intra-protein xl	Lara_210622_P1690_MR_ZI_Xlink_DSS_NCP_p300_fr2_R1.17049.17049.4_Lara_210622_P1690_MR_ZI_Xlink_DSS_NCP_p300_fr2_R1.16947.16947.4	44	30	14	Lara_210622_P1690_MR_ZI_Xlink_DSS_NCP_p300_fr2_R1_matched		2086.15	522.545	4	-2.8	2.8	3	7.2	2.79	5.58	0.24	0.43	0.35	0.31	0.04	0.06	457	-2.67622	11.8	0.54	32.96	0
1	YKPGTVALR-STGGKAPR-a2-b5	His_H3	His_H3	xlink	intra-protein xl	Lara_210622_P1690_MR_ZI_Xlink_DSS_NCP_p300_fr2_R2.11749.11749.4_Lara_210622_P1690_MR_ZI_Xlink_DSS_NCP_p300_fr2_R2.11677.11677.4	62	34	28	Lara_210622_P1690_MR_ZI_Xlink_DSS_NCP_p300_fr2_R2_matched		1914.07	479.524	4	-1.9	1.9	2	7.42	2.43	4.86	0.26	0.43	0.37	0.28	0.09	0.07	415	-2.13274	12.2	0.33	32.86	0
1	KETYSSYIYK-LAAYNKK-a1-b6	H2B	H2B	xlink	intra-protein xl	Lara_210622_P1690_MR_ZI_Xlink_DSS_NCP_p300_fr3_R1.12370.12370.4_Lara_210622_P1690_MR_ZI_Xlink_DSS_NCP_p300_fr3_R1.12312.12312.4	38	89	51	Lara_210622_P1690_MR_ZI_Xlink_DSS_NCP_p300_fr3_R1_matched		2225.16	557.297	4	-2.1	2.1	2	8.19	2.43	4.86	0.26	0.36	0.34	0.14	0.19	0.06	409	-2.31154	21.9	0.8	32.72	0
1	STGGKAPR-TKQTAR-a5-b2	His_H3	His_H3	xlink	intra-protein xl	Lara_210622_P1690_MR_ZI_Xlink_DSS_NCP_p300_fr1_R1.02681.02681.3_Lara_210622_P1690_MR_ZI_Xlink_DSS_NCP_p300_fr1_R1.02649.02649.3	34	24	10	Lara_210622_P1690_MR_ZI_Xlink_DSS_NCP_p300_fr1_R1_matched		1613.88	538.969	3	-1.3	1.3	2	9.06	2.98	5.96	0.51	0.29	0.44	0.34	0.1	0.07	354	-2.13274	26.6	0	32.7	0
1	AEKKPASK-KPAAKK-a4-b5	H2B	H2B	xlink	intra-protein xl	Lara_210622_P1690_MR_ZI_Xlink_DSS_NCP_p300_fr3_R2.02006.02006.4_Lara_210622_P1690_MR_ZI_Xlink_DSS_NCP_p300_fr3_R2.01998.01998.4	8	22	14	Lara_210622_P1690_MR_ZI_Xlink_DSS_NCP_p300_fr3_R2_matched		1636.98	410.253	4	-3	3	1	9.19	2.27	4.54	0.35	0.28	0.35	0.14	0.21	0.07	369	-2.31154	18	0	32.54	0
1	KIFKPEELR-VYKYCSK-a1-b3	p300	p300	xlink	intra-protein xl	Lara_210622_P1690_MR_ZI_Xlink_DSS_NCP_p300_fr2_R1.16504.16504.5_Lara_210622_P1690_MR_ZI_Xlink_DSS_NCP_p300_fr2_R1.16433.16433.5	15	108	93	Lara_210622_P1690_MR_ZI_Xlink_DSS_NCP_p300_fr2_R1_matched		2243.19	449.647	5	-3.7	3.7	2	9.21	1.47	2.95	0.24	0.44	0.47	0.04	0.43	0.1	178	-1.21987	30.5	0.4	32.51	0
1	KIFKPEELR-TRKENK-a1-b3	p300	p300	xlink	intra-protein xl	Lara_210622_P1690_MR_ZI_Xlink_DSS_NCP_p300_fr2_R2.10024.10024.5_Lara_210622_P1690_MR_ZI_Xlink_DSS_NCP_p300_fr2_R2.09904.09904.5	15	252	237	Lara_210622_P1690_MR_ZI_Xlink_DSS_NCP_p300_fr2_R2_matched		2071.17	415.243	5	-2.4	2.4	2	8.82	1.54	3.08	0.23	0.55	0.3	0.21	0.09	0.05	117	-1.21987	21.8	0.58	32.45	0
1	STGGKAPR-KQLASK-a5-b1	His_H3	His_H3	xlink	intra-protein xl	Lara_210622_P1690_MR_ZI_Xlink_DSS_NCP_p300_fr2_R2.05310.05310.4_Lara_210622_P1690_MR_ZI_Xlink_DSS_NCP_p300_fr2_R2.05213.05213.4	34	38	4	Lara_210622_P1690_MR_ZI_Xlink_DSS_NCP_p300_fr2_R2_matched		1583.9	396.982	4	-2.4	2.4	3	9.1	2.07	4.15	0.28	0.38	0.45	0.39	0.06	0.07	267	-2.13274	30.6	0.56	32.44	0
1	RVTIQKK-TKQTAR-a6-b2	His_H3	His_H3	xlink	intra-protein xl	Lara_210622_P1690_MR_ZI_Xlink_DSS_NCP_p300_fr2_R2.05266.05266.4_Lara_210622_P1690_MR_ZI_Xlink_DSS_NCP_p300_fr2_R2.05158.05158.4	141	24	117	Lara_210622_P1690_MR_ZI_Xlink_DSS_NCP_p300_fr2_R2_matched		1713.02	429.263	4	-2.3	2.3	1	8.55	2.48	4.95	0.23	0.45	0.33	0.03	0.31	0.06	252	-2.13274	26.6	0.57	32.44	0
1	RVTIQKK-DIKLAR-a6-b3	His_H3	His_H3	xlink	intra-protein xl	Lara_210622_P1690_MR_ZI_Xlink_DSS_NCP_p300_fr2_R2.15211.15211.4_Lara_210622_P1690_MR_ZI_Xlink_DSS_NCP_p300_fr2_R2.15084.15084.4	141	145	4	Lara_210622_P1690_MR_ZI_Xlink_DSS_NCP_p300_fr2_R2_matched		1724.07	432.024	4	-1.4	1.4	6	9.62	2	4.01	0.43	0.29	0.62	0.04	0.59	0.12	247	-2.13274	23	0.69	32.28	0
1	KTVTSLDVVYALK-DSVTYTEHAKR-a1-b10	His6_H4	His6_H4	xlink	intra-protein xl	Lara_210622_P1690_MR_ZI_Xlink_DSS_NCP_p300_fr2_R1.23156.23156.4_Lara_210622_P1690_MR_ZI_Xlink_DSS_NCP_p300_fr2_R1.23127.23127.4	99	97	2	Lara_210622_P1690_MR_ZI_Xlink_DSS_NCP_p300_fr2_R1_matched		2879.52	720.888	4	-2.4	2.4	2	6.45	2.47	4.94	0.3	0.26	0.41	0.41	0.01	0.07	688	-2.47488	26	0.48	32.25	0
1	FQKSTELLIR-KLPFQR-a3-b1	His_H3	His_H3	xlink	intra-protein xl	Lara_210622_P1690_MR_ZI_Xlink_DSS_NCP_p300_fr2_R1.24911.24911.4_Lara_210622_P1690_MR_ZI_Xlink_DSS_NCP_p300_fr2_R1.24852.24852.4	76	84	8	Lara_210622_P1690_MR_ZI_Xlink_DSS_NCP_p300_fr2_R1_matched		2159.24	540.818	4	-2.2	2.2	2	7.71	2.9	5.81	0.18	0.3	0.34	0.13	0.2	0.07	514	-2.13274	15.7	0.75	32.13	0
1	YKPGTVALR-TKQTAR-a2-b2	His_H3	His_H3	xlink	intra-protein xl	Lara_210622_P1690_MR_ZI_Xlink_DSS_NCP_p300_fr2_R1.10746.10746.4_Lara_210622_P1690_MR_ZI_Xlink_DSS_NCP_p300_fr2_R1.10624.10624.4	62	24	38	Lara_210622_P1690_MR_ZI_Xlink_DSS_NCP_p300_fr2_R1_matched		1845.04	462.268	4	-3.3	3.3	2	7.49	1.63	3.27	0.13	0.48	0.38	0.37	0.02	0.06	296	-2.13274	7.5	0.25	31.36	0
1	VYKYCSK-EQFSKR-a3-b5	p300	p300	xlink	intra-protein xl	Lara_210622_P1690_MR_ZI_Xlink_DSS_NCP_p300_fr3_R1.09288.09288.4_Lara_210622_P1690_MR_ZI_Xlink_DSS_NCP_p300_fr3_R1.09252.09252.4	108	201	93	Lara_210622_P1690_MR_ZI_Xlink_DSS_NCP_p300_fr3_R1_matched		1877.93	470.49	4	-2.4	2.4	1	7.45	2.2	4.4	0.23	0.31	0.47	0.06	0.41	0.09	447	-1.21987	22.3	0	31.04	0
1	RFQKSTELLIR-KQLASK-a4-b1	His_H3	His_H3	xlink	intra-protein xl	Lara_210622_P1690_MR_ZI_Xlink_DSS_NCP_p300_fr2_R2.17849.17849.5_Lara_210622_P1690_MR_ZI_Xlink_DSS_NCP_p300_fr2_R2.17809.17809.5	76	38	38	Lara_210622_P1690_MR_ZI_Xlink_DSS_NCP_p300_fr2_R2_matched		2201.28	441.264	5	-3	3	1	7.19	1.95	3.9	0.21	0.58	0.38	0.37	0.01	0.05	183	-2.13274	22.1	0.52	30.95	0
1	IVHDYKDIFK-LYATMEKHK-a6-b7	p300	p300	xlink	intra-protein xl	Lara_210622_P1690_MR_ZI_Xlink_DSS_NCP_p300_fr2_R1.20632.20632.4_Lara_210622_P1690_MR_ZI_Xlink_DSS_NCP_p300_fr2_R1.20568.20568.4	452	502	50	Lara_210622_P1690_MR_ZI_Xlink_DSS_NCP_p300_fr2_R1_matched		2534.32	634.587	4	-2.5	2.5	2	9.61	2.43	4.85	0.36	0.17	0.4	0.2	0.2	0.07	355	-1.21987	11.3	0.7	30.83	0
1	QLASKAAR-KSTGGK-a5-b1	His_H3	His_H3	xlink	intra-protein xl	Lara_210622_P1690_MR_ZI_Xlink_DSS_NCP_p300_fr2_R2.04663.04663.4_Lara_210622_P1690_MR_ZI_Xlink_DSS_NCP_p300_fr2_R2.04573.04573.4	43	29	14	Lara_210622_P1690_MR_ZI_Xlink_DSS_NCP_p300_fr2_R2_matched		1557.88	390.478	4	-2.5	2.5	1	8.25	2.49	4.98	0.11	0.49	0.15	0.11	0.04	0.03	194	-2.13274	10.9	0.88	30.73	0
1	KLEFSPQTLCCYGKQLCTIPR-VYKYCSK-a14-b3	p300	p300	xlink	intra-protein xl	Lara_210622_P1690_MR_ZI_Xlink_DSS_NCP_p300_fr1_R1.22589.22589.5_Lara_210622_P1690_MR_ZI_Xlink_DSS_NCP_p300_fr1_R1.22577.22577.5	148	108	40	Lara_210622_P1690_MR_ZI_Xlink_DSS_NCP_p300_fr1_R1_matched		3682.8	737.568	5	-0.3	0.3	3	6.83	2.09	4.18	0.19	0.23	0.28	0.27	0.01	0.04	624	-1.21987	5.8	0	30.48	0
1	KSTGGKAPR-KQLASK-a1-b1	His_H3	His_H3	xlink	intra-protein xl	Lara_210622_P1690_MR_ZI_Xlink_DSS_NCP_p300_fr2_R2.04011.04011.4_Lara_210622_P1690_MR_ZI_Xlink_DSS_NCP_p300_fr2_R2.03361.03361.4	29	38	9	Lara_210622_P1690_MR_ZI_Xlink_DSS_NCP_p300_fr2_R2_matched		1711.99	429.005	4	-2.4	2.4	2	7.18	2.82	5.64	0.13	0.4	0.28	0.08	0.2	0.06	354	-2.13274	18.8	0.75	30.03	0
1	KQLASK-VTIQKK-a1-b5	His_H3	His_H3	xlink	intra-protein xl	Lara_210622_P1690_MR_ZI_Xlink_DSS_NCP_p300_fr2_R1.09670.09670.4_Lara_210622_P1690_MR_ZI_Xlink_DSS_NCP_p300_fr2_R1.09570.09570.4	38	141	103	Lara_210622_P1690_MR_ZI_Xlink_DSS_NCP_p300_fr2_R1_matched		1526.94	382.742	4	-2.6	2.6	1	8.29	2.32	4.64	0.32	0.27	0.57	0.05	0.52	0.1	319	-2.13274	26.4	0	30	0
1	GKGGKGLGK-GGKGLGK-a5-b3	His6_H4	His6_H4	xlink	intra-protein xl	Lara_210622_P1690_MR_ZI_Xlink_DSS_NCP_p300_fr3_R2.04414.04414.4_Lara_210622_P1690_MR_ZI_Xlink_DSS_NCP_p300_fr3_R2.04339.04339.4	28	28	0	Lara_210622_P1690_MR_ZI_Xlink_DSS_NCP_p300_fr3_R2_matched		1553.93	389.491	4	4.9	4.9	2	9.67	2.84	5.69	0.27	0.17	0.44	0.15	0.29	0.08	308	-2.47488	19.1	0.87	29.94	0
1	KDIKLAR-TKQTAR-a4-b2	His_H3	His_H3	xlink	intra-protein xl	Lara_210622_P1690_MR_ZI_Xlink_DSS_NCP_p300_fr2_R1.05911.05911.4_Lara_210622_P1690_MR_ZI_Xlink_DSS_NCP_p300_fr2_R1.05833.05833.4	145	24	121	Lara_210622_P1690_MR_ZI_Xlink_DSS_NCP_p300_fr2_R1_matched		1683.99	422.007	4	-2.6	2.6	2	6.98	2.87	5.74	0.28	0.38	0.26	0.03	0.22	0.05	356	-2.13274	14.9	0.85	29.6	0
1	KPASKAPAEK-KTSTSTDGK-a5-b1	H2B	H2B	xlink	intra-protein xl	Lara_210622_P1690_MR_ZI_Xlink_DSS_NCP_p300_fr2_R1.02571.02571.4_Lara_210622_P1690_MR_ZI_Xlink_DSS_NCP_p300_fr2_R1.02552.02552.4	12	23	11	Lara_210622_P1690_MR_ZI_Xlink_DSS_NCP_p300_fr2_R1_matched		2087.11	522.785	4	-1.9	1.9	1	8.52	2.04	4.09	0.21	0.4	0.22	0.04	0.18	0.04	166	-2.31154	9.5	0.81	29.33	0
1	RVTIQKK-KQLASK-a6-b1	His_H3	His_H3	xlink	intra-protein xl	Lara_210622_P1690_MR_ZI_Xlink_DSS_NCP_p300_fr3_R2.06787.06787.4_Lara_210622_P1690_MR_ZI_Xlink_DSS_NCP_p300_fr3_R2.06695.06695.4	141	38	103	Lara_210622_P1690_MR_ZI_Xlink_DSS_NCP_p300_fr3_R2_matched		1683.04	421.767	4	-2.2	2.2	5	7.79	1.95	3.91	0.14	0.5	0.16	0.05	0.12	0.03	135	-2.13274	27.8	0	29.18	0
1	TVEVKPGMKAR-IVHDYKDIFK-a5-b6	p300	p300	xlink	intra-protein xl	Lara_210622_P1690_MR_ZI_Xlink_DSS_NCP_p300_fr2_R1.19511.19511.5_Lara_210622_P1690_MR_ZI_Xlink_DSS_NCP_p300_fr2_R1.19438.19438.5	304	452	148	Lara_210622_P1690_MR_ZI_Xlink_DSS_NCP_p300_fr2_R1_matched		2629.42	526.892	5	-3.5	3.5	2	9.92	1.21	2.41	0.26	0.24	0.37	0.31	0.06	0.07	164	-1.21987	16.9	0.52	29	0
1	RVVQHTKGCK-TRKENK-a7-b3	p300	p300	xlink	intra-protein xl	Lara_210622_P1690_MR_ZI_Xlink_DSS_NCP_p300_fr3_R1.02126.02126.3_Lara_210622_P1690_MR_ZI_Xlink_DSS_NCP_p300_fr3_R1.02101.02101.3	681	252	429	Lara_210622_P1690_MR_ZI_Xlink_DSS_NCP_p300_fr3_R1_matched		2124.16	709.06	3	-0.8	0.8	1	9.22	2.13	4.26	0.47	0.23	0.29	0.17	0.12	0.05	227	-1.21987	24.4	0.69	28.97	0
1	SAPSTGGVKKPHR-TKQTAR-a9-b2	His_H3	His_H3	xlink	intra-protein xl	Lara_210622_P1690_MR_ZI_Xlink_DSS_NCP_p300_fr2_R2.03217.03217.5_Lara_210622_P1690_MR_ZI_Xlink_DSS_NCP_p300_fr2_R2.03174.03174.5	56	24	32	Lara_210622_P1690_MR_ZI_Xlink_DSS_NCP_p300_fr2_R2_matched		2162.19	433.445	5	-2.5	2.5	1	8.41	1.27	2.54	0.23	0.27	0.82	0.77	0.05	0.12	245	-2.13274	14.3	0.43	28.78	0
1	IATEASKLAAYNK-KSTISAR-a7-b1	H2B	H2B	xlink	intra-protein xl	Lara_210622_P1690_MR_ZI_Xlink_DSS_NCP_p300_fr2_R2.15877.15877.4_Lara_210622_P1690_MR_ZI_Xlink_DSS_NCP_p300_fr2_R2.15788.15788.4	83	90	7	Lara_210622_P1690_MR_ZI_Xlink_DSS_NCP_p300_fr2_R2_matched		2278.25	570.57	4	-2.3	2.3	1	7.8	2.21	4.41	0.15	0.27	0.27	0.22	0.04	0.04	374	-2.31154	11.8	0.35	28.71	0
1	YKPGTVALR-KSTGGK-a2-b1	His_H3	His_H3	xlink	intra-protein xl	Lara_210622_P1690_MR_ZI_Xlink_DSS_NCP_p300_fr2_R2.10143.10143.4_Lara_210622_P1690_MR_ZI_Xlink_DSS_NCP_p300_fr2_R2.10042.10042.4	62	29	33	Lara_210622_P1690_MR_ZI_Xlink_DSS_NCP_p300_fr2_R2_matched		1717.97	430.5	4	-2.3	2.3	2	6.67	1.63	3.25	0.1	0.4	0.39	0.37	0.01	0.06	324	-2.13274	18	0.85	28.4	0
1	KNDTLDPELFVECTECGR-VYKYCSK-a1-b3	p300	p300	xlink	intra-protein xl	Lara_210622_P1690_MR_ZI_Xlink_DSS_NCP_p300_fr2_R2.25254.25254.4_Lara_210622_P1690_MR_ZI_Xlink_DSS_NCP_p300_fr2_R2.25191.25191.4	203	108	95	Lara_210622_P1690_MR_ZI_Xlink_DSS_NCP_p300_fr2_R2_matched		3266.49	817.629	4	-2.1	2.1	2	6.73	1.49	2.98	0.34	0.23	0.32	0.31	0	0.04	472	-1.21987	10.8	0.12	27.98	0
1	VVQHTKGCKR-IFKPEELR-a6-b3	p300	p300	xlink	intra-protein xl	Lara_210622_P1690_MR_ZI_Xlink_DSS_NCP_p300_fr2_R2.12038.12038.5_Lara_210622_P1690_MR_ZI_Xlink_DSS_NCP_p300_fr2_R2.11945.11945.5	681	18	663	Lara_210622_P1690_MR_ZI_Xlink_DSS_NCP_p300_fr2_R2_matched		2380.3	477.068	5	-1.5	1.5	2	6.55	2.5	5	0.12	0.37	0.3	0.01	0.28	0.06	340	-1.21987	18.6	0.95	27.94	0
1	STGGKAPR-RVTIQKK-a5-b6	His_H3	His_H3	xlink	intra-protein xl	Lara_210622_P1690_MR_ZI_Xlink_DSS_NCP_p300_fr3_R2.05544.05544.3_Lara_210622_P1690_MR_ZI_Xlink_DSS_NCP_p300_fr3_R2.05445.05445.3	34	141	107	Lara_210622_P1690_MR_ZI_Xlink_DSS_NCP_p300_fr3_R2_matched		1782.05	595.023	3	-0.8	0.8	2	7.28	2.93	5.86	0.35	0.12	0.29	0.19	0.09	0.05	523	-2.13274	11.2	0.85	27.86	0
1	YHFCEKCFNEIQGESVSLGDDPSQPQTTINK-FVYTCNECKHHVETR-a6-b9	p300	p300	xlink	intra-protein xl	Lara_210622_P1690_MR_ZI_Xlink_DSS_NCP_p300_fr1_R2.17478.17478.6_Lara_210622_P1690_MR_ZI_Xlink_DSS_NCP_p300_fr1_R2.17464.17464.6	171	586	415	Lara_210622_P1690_MR_ZI_Xlink_DSS_NCP_p300_fr1_R2_matched		5744.56	958.434	6	-2.3	2.3	1	6.1	1.1	2.2	0.15	0.34	0.32	0.32	0	0.04	422	-1.21987	1.8	0	27.74	0
1	VLKQTHPDTGISQK-KETYSSYIYK-a3-b1	H2B	H2B	xlink	intra-protein xl	Lara_210622_P1690_MR_ZI_Xlink_DSS_NCP_p300_fr2_R2.15327.15327.5_Lara_210622_P1690_MR_ZI_Xlink_DSS_NCP_p300_fr2_R2.15237.15237.5	50	38	12	Lara_210622_P1690_MR_ZI_Xlink_DSS_NCP_p300_fr2_R2_matched		2969.53	594.914	5	-2.7	2.7	1	6.15	1.98	3.96	0.13	0.27	0.19	0.05	0.14	0.04	496	-2.31154	14.9	0	27.62	0
1	QTHPDTGISQKSMSILNSFVNDIFER-KETYSSYIYK-a11-b1	H2B	H2B	xlink	intra-protein xl	Lara_210622_P1690_MR_ZI_Xlink_DSS_NCP_p300_fr1_R2.25691.25691.4_Lara_210622_P1690_MR_ZI_Xlink_DSS_NCP_p300_fr1_R2.25696.25696.4	61	38	23	Lara_210622_P1690_MR_ZI_Xlink_DSS_NCP_p300_fr1_R2_matched		4382.14	1096.54	4	-1.1	1.1	5	5.81	1.74	3.48	0.04	0.23	0.22	0.15	0.07	0.04	572	-2.31154	8.4	0	27.36	0
1	YKPGTVALR-QLASKAAR-a2-b5	His_H3	His_H3	xlink	intra-protein xl	Lara_210622_P1690_MR_ZI_Xlink_DSS_NCP_p300_fr2_R2.14308.14308.4_Lara_210622_P1690_MR_ZI_Xlink_DSS_NCP_p300_fr2_R2.14212.14212.4	62	43	19	Lara_210622_P1690_MR_ZI_Xlink_DSS_NCP_p300_fr2_R2_matched		1985.14	497.292	4	-1.8	1.8	2	6.23	2.09	4.18	0.15	0.39	0.27	0.25	0.03	0.05	314	-2.13274	15.6	0	27.13	0
1	MEKLGLGLDDESNNQQAAATQSPGDSR-VYKYCSK-a3-b3	p300	p300	xlink	intra-protein xl	Lara_210622_P1690_MR_ZI_Xlink_DSS_NCP_p300_fr1_R2.17835.17835.4_Lara_210622_P1690_MR_ZI_Xlink_DSS_NCP_p300_fr1_R2.17765.17765.4	619	108	511	Lara_210622_P1690_MR_ZI_Xlink_DSS_NCP_p300_fr1_R2_matched		3915.82	979.964	4	-0.6	0.6	1	4.64	1.52	3.04	0.19	0.2	0.24	0.22	0.01	0.03	701	-1.21987	3.6	0	26.91	0.015
1	SAKAGLTFPVGR-AGSAAKASQSR-a3-b6	His6_H2A	His6_H2A	xlink	intra-protein xl	Lara_210622_P1690_MR_ZI_Xlink_DSS_NCP_p300_fr2_R2.16985.16985.4_Lara_210622_P1690_MR_ZI_Xlink_DSS_NCP_p300_fr2_R2.16874.16874.4	44	36	8	Lara_210622_P1690_MR_ZI_Xlink_DSS_NCP_p300_fr2_R2_matched		2373.27	594.326	4	-1.2	1.2	1	6.46	2.07	4.14	0.13	0.27	0.33	0.21	0.12	0.06	371	-2.67622	10.3	0.19	26.22	0.043
1	STGGKAPR-VTIQKK-a5-b5	His_H3	His_H3	xlink	intra-protein xl	Lara_210622_P1690_MR_ZI_Xlink_DSS_NCP_p300_fr2_R1.07849.07849.4_Lara_210622_P1690_MR_ZI_Xlink_DSS_NCP_p300_fr2_R1.07751.07751.4	34	141	107	Lara_210622_P1690_MR_ZI_Xlink_DSS_NCP_p300_fr2_R1_matched		1625.94	407.493	4	-3.5	3.5	1	7.22	2.25	4.5	0.2	0.23	0.28	0.21	0.08	0.05	323	-2.13274	10	0.61	26.2	0.043
1	AVTKYSSSTQA-KETYSSYIYK-a4-b1	H2B	H2B	xlink	intra-protein xl	Lara_210622_P1690_MR_ZI_Xlink_DSS_NCP_p300_fr2_R1.18327.18327.3_Lara_210622_P1690_MR_ZI_Xlink_DSS_NCP_p300_fr2_R1.18250.18250.3	124	38	86	Lara_210622_P1690_MR_ZI_Xlink_DSS_NCP_p300_fr2_R1_matched		2560.26	854.427	3	-0.8	0.8	2	5.59	2.49	4.99	0.27	0.05	0.25	0.2	0.05	0.04	708	-2.31154	15.4	0	26	0.042
1	RVVQHTKGCK-ENKFSAK-a7-b3	p300	p300	xlink	intra-protein xl	Lara_210622_P1690_MR_ZI_Xlink_DSS_NCP_p300_fr2_R2.05712.05712.5_Lara_210622_P1690_MR_ZI_Xlink_DSS_NCP_p300_fr2_R2.05628.05628.5	681	255	426	Lara_210622_P1690_MR_ZI_Xlink_DSS_NCP_p300_fr2_R2_matched		2172.14	435.436	5	-2.3	2.3	2	6.16	2.22	4.44	0.11	0.35	0.17	0.03	0.13	0.03	181	-1.21987	15.3	0.84	23.52	0.049
1	AVTKYSSSTQA-KSTISAR-a4-b1	H2B	H2B	xlink	intra-protein xl	Lara_210622_P1690_MR_ZI_Xlink_DSS_NCP_p300_fr2_R2.11299.11299.3_Lara_210622_P1690_MR_ZI_Xlink_DSS_NCP_p300_fr2_R2.11192.11192.3	124	90	34	Lara_210622_P1690_MR_ZI_Xlink_DSS_NCP_p300_fr2_R2_matched		2041.07	681.364	3	-0.9	0.9	2	6.67	1.62	3.23	0.31	0.15	0.2	0.18	0.02	0.03	323	-2.31154	19.9	0	23.42	0.049
